# Supplementary material for: The MAST kinase KIN-4 carries out mitotic entry functions of Greatwall in C. elegans
Source: EMBO J. 2025 Feb 17;44(7):1943–74. doi: 10.1038/s44318-025-00364-w (PMC11961639; doi:10.1038/s44318-025-00364-w)
Supplement: Supplementary file 4 — Source data Fig. 1 [file 44318_2025_364_MOESM4_ESM.zip]

Archive with 15 entries (9 files):
- Figure 1/
- Figure 1/1D/
- Figure 1/1D/F1 D.xlsx
- Figure 1/1D/README - AB-P1 Timing.txt
- Figure 1/1E/
- Figure 1/1E/F1 E timing AB-P1.xlsx
- Figure 1/1E/README - AB-P1 Timing.txt
- Figure 1/1F/
- Figure 1/1F/F1 F - Relative difference.xlsx
- Figure 1/1G/
- Figure 1/1G/F1 G relative difference.xlsx
- Figure 1/1H/
- Figure 1/1H/F1 -H - Phenotypes sur-6ts.xlsx
- Figure 1/1H/Figure 1H.zip
- Figure 1/1H/README.txt
