# Supplementary material for: The MAST kinase KIN-4 carries out mitotic entry functions of Greatwall in C. elegans
Source: EMBO J. 2025 Feb 17;44(7):1943–74. doi: 10.1038/s44318-025-00364-w (PMC11961639; doi:10.1038/s44318-025-00364-w)
Supplement: Supplementary file 4 — Source data Fig. 1 [file 44318_2025_364_MOESM4_ESM.zip › Figure 1/1D/F1 D.xlsx]

## Sheet: RAW timing AB-P1
WT
CytK P1 -CytK AB	CytK AB - P0	CytK P1 - P0	CytK P1 - P0 /CytK AB - P0	(P1-P0)/P1	Relative difference
170	1075	1245	1.15814	0.136546	13.6546
165	910	1075	1.18132	0.153488	15.3488
140	865	1005	1.16185	0.139303	13.9303
155	845	1000	1.18343	0.155	15.5
135	865	1000	1.15607	0.135	13.5
115	795	910	1.14465	0.126374	12.6374
120	900	1020	1.13333	0.117647	11.7647
150	830	980	1.18072	0.153061	15.3061
135	815	950	1.16564	0.142105	14.2105
95	815	910	1.11656	0.104396	10.4396
120	820	940	1.14634	0.12766	12.766
165	780	945	1.21154	0.174603	17.4603
125	795	920	1.15723	0.13587	13.587
150	755	905	1.19868	0.165746	16.5746
115	775	890	1.14839	0.129213	12.9213
155	780	935	1.19872	0.165775	16.5775
175	820	995	1.21341	0.175879	17.5879
150	745	895	1.20134	0.167598	16.7598
160	780	940	1.20513	0.170213	17.0213
160	810	970	1.19753	0.164948	16.4948
180	735	915	1.2449	0.196721	19.6721
145	735	880	1.19728	0.164773	16.4773
200	780	980	1.25641	0.204082	20.4082
135	795	930	1.16981	0.145161	14.5161
135	785	920	1.17197	0.146739	14.6739
105	770	875	1.13636	0.12	12
130	815	945	1.15951	0.137566	13.7566
150	830	980	1.18072	0.153061	15.3061
150	755	905	1.19868	0.165746	16.5746
170	765	935	1.22222	0.181818	18.1818
110	885	995	1.12429	0.110553	11.0553
165	945	1110	1.1746	0.148649	14.8649
155	890	1045	1.17416	0.148325	14.8325
120	890	1010	1.13483	0.118812	11.8812
165	985	1150	1.16751	0.143478	14.3478
130	965	1095	1.13471	0.118721	11.8721
sv30 heterozygote
CytK P1 -CytK AB	CytK AB - P0	CytK P1 - P0	CytK P1 - P0 /CytK AB - P0	(P1-P0)/P1	Difference relative
325	1455	1780	1.22337	0.18258	18.2584
165	1065	1230	1.15493	0.13415	13.4146
105	945	1050	1.11111	0.1	10
80	1630	1710	1.04908	0.04678	4.67836
145	960	1105	1.15104	0.13122	13.1222
75	885	960	1.08475	0.07813	7.8125
90	905	995	1.09945	0.09045	9.04523
75	840	915	1.08929	0.08197	8.19672
100	840	940	1.11905	0.10638	10.6383
125	850	975	1.14706	0.12821	12.8205
105	880	985	1.11932	0.1066	10.6599
95	890	985	1.10674	0.09645	9.64467
125	860	985	1.14535	0.1269	12.6904
90	820	910	1.10976	0.0989	9.89011
100	865	965	1.11561	0.10363	10.3627
120	825	945	1.14545	0.12698	12.6984
105	870	975	1.12069	0.10769	10.7692
60	840	900	1.07143	0.06667	6.66667
80	805	885	1.09938	0.0904	9.03955
190	815	1005	1.23313	0.18905	18.9055
85	825	910	1.10303	0.09341	9.34066
115	890	1005	1.12921	0.11443	11.4428
110	790	900	1.13924	0.12222	12.2222
95	875	970	1.10857	0.09794	9.79381
110	825	935	1.13333	0.11765	11.7647
115	845	960	1.13609	0.11979	11.9792
65	840	905	1.07738	0.07182	7.18232
95	865	960	1.10983	0.09896	9.89583
155	785	940	1.19745	0.16489	16.4894
100	855	955	1.11696	0.10471	10.4712
115	870	985	1.13218	0.11675	11.6751
75	845	920	1.08876	0.08152	8.15217
120	1060	1180	1.11321	0.10169	10.1695
55	825	880	1.06667	0.0625	6.25
sv30 homozygote
CytK P1 -CytK AB	CytK AB - P0	CytK P1 - P0	CytK P1 - P0 /CytK AB - P0	(P1-P0)/P1	Relative difference
130	1045	1175	1.1244	0.110638	11.0638
155	965	1120	1.16062	0.138393	13.8393
40	1110	1150	1.03604	0.034783	3.47826
180	1080	1260	1.16667	0.142857	14.2857
185	1195	1380	1.15481	0.134058	13.4058
85	980	1065	1.08673	0.079812	7.98122
15	1200	1215	1.0125	0.012346	1.23457
150	985	1135	1.15228	0.132159	13.2159
-10	885	875	0.988701	-0.011429	-1.14286
165	1065	1230	1.15493	0.134146	13.4146
-35	1110	1075	0.968468	-0.032558	-3.25581
195	910	1105	1.21429	0.176471	17.6471
105	1175	1280	1.08936	0.082031	8.20312
60	1030	1090	1.05825	0.055046	5.50459
115	995	1110	1.11558	0.103604	10.3604
-130	1130	1000	0.884956	-0.13	-13
120	1185	1305	1.10127	0.091954	9.1954
320	1145	1465	1.27948	0.21843	21.843
55	950	1005	1.05789	0.054726	5.47264
85	975	1060	1.08718	0.080189	8.01887
85	1160	1245	1.07328	0.068273	6.82731
185	1075	1260	1.17209	0.146825	14.6825
85	1060	1145	1.08019	0.074236	7.42358
245	1065	1310	1.23005	0.187023	18.7023
215	915	1130	1.23497	0.190265	19.0265
-225	1595	1370	0.858934	-0.164234	-16.4234
105	1095	1200	1.09589	0.0875	8.75
-100	1185	1085	0.915612	-0.092166	-9.21659
60	1070	1130	1.05607	0.053097	5.30973
180	1005	1185	1.1791	0.151899	15.1899
-40	1090	1050	0.963303	-0.038095	-3.80952
150	1020	1170	1.14706	0.128205	12.8205
35	985	1020	1.03553	0.034314	3.43137

## Sheet: Timing AB-P1
WT		sur-6(sv30) -/+		sur-6(sv30) -/-
tAB	tP1	tAB	tP1	tAB	tP1
1075	1245	1455	1780	1045	1175
910	1075	1065	1230	965	1120
865	1005	945	1050	1110	1150
845	1000	1630	1710	1080	1260
865	1000	960	1105	1195	1380
795	910	885	960	980	1065
900	1020	905	995	1200	1215
830	980	840	915	985	1135
815	950	840	940	885	875
815	910	850	975	1065	1230
820	940	880	985	1110	1075
780	945	890	985	910	1105
795	920	860	985	1175	1280
755	905	820	910	1030	1090
775	890	865	965	995	1110
780	935	825	945	1130	1000
820	995	870	975	1185	1305
745	895	840	900	1145	1465
780	940	805	885	950	1005
810	970	815	1005	975	1060
735	915	825	910	1160	1245
735	880	890	1005	1075	1260
780	980	790	900	1060	1145
795	930	875	970	1065	1310
785	920	825	935	915	1130
770	875	845	960	1595	1370
815	945	840	905	1095	1200
830	980	865	960	1185	1085
755	905	785	940	1070	1130
765	935	855	955	1005	1185
885	995	870	985	1090	1050
945	1110	845	920	1020	1170
890	1045	1060	1180	985	1020
890	1010	825	880
985	1150
965	1095
