# Supplementary material for: The MAST kinase KIN-4 carries out mitotic entry functions of Greatwall in C. elegans
Source: EMBO J. 2025 Feb 17;44(7):1943–74. doi: 10.1038/s44318-025-00364-w (PMC11961639; doi:10.1038/s44318-025-00364-w)
Supplement: Supplementary file 4 — Source data Fig. 1 [file 44318_2025_364_MOESM4_ESM.zip › Figure 1/1D/README - AB-P1 Timing.txt]

As described in the main text, we  measure cell cycle length by taking the furrow formation point for P0, AB and P1 for each analysed embryo
