# Supplementary material for: The MAST kinase KIN-4 carries out mitotic entry functions of Greatwall in C. elegans
Source: EMBO J. 2025 Feb 17;44(7):1943–74. doi: 10.1038/s44318-025-00364-w (PMC11961639; doi:10.1038/s44318-025-00364-w)
Supplement: Supplementary file 4 — Source data Fig. 1 [file 44318_2025_364_MOESM4_ESM.zip › Figure 1/1E/F1 E timing AB-P1.xlsx]

## Sheet: AB P1 Timing
WT		sur-6ts
tAB	tP1	tAB	tP1
810	960	1230	1350
840	945	1185	1165
800	895	1210	1160
745	925	1090	1060
875	1020	1010	1060
945	1120	1065	1155
930	1060	1150	1270
920	1080	1205	1255
920	1085	1915	2185
970	1115	1420	1550
880	1025	1255	1420
880	1020	1525	1615
915	1080	1460	1605
885	1020	1400	1465
870	1015	1235	1385
840	970	1345	1355
840	970	1025	1110
825	1040	1280	1425
875	1030	1240	1405
890	1025	1245	1235
855	945	1365	1255
860	1020	1060	1175
1150	1300	1165	1215
1015	1180	885	990
840	925	955	1050
835	940	960	905
1085	1185	925	1015
1145	1300	1075	1190
1045	1195	1035	1160
810	925	940	1060
855	1005	990	1065
855	990	980	1095
780	920	935	1045
760	885	1295	1460
775	920	1115	1155
830	950	1095	1195
1145	1320	1060	1185
1020	1170	1125	1180
855	1030	1015	1215
805	920	1000	1150
800	920	1225	1350
785	950	1095	1185
		1030	1085
		1050	1120
		1015	1090
		960	1115
		990	1105

## Sheet: RAW
WT
CytK AB - P0	CytK P1 - P0	CytK P1 -CytK AB	CytK P1 - P0 /CytK AB - P0	(P1-AB)/P1	N2 Relative difference
810	960	150	1.18519	0.15625	15.625
840	945	105	1.125	0.111111	11.1111
800	895	95	1.11875	0.106145	10.6145
745	925	180	1.24161	0.194595	19.4595
875	1020	145	1.16571	0.142157	14.2157
945	1120	175	1.18519	0.15625	15.625
930	1060	130	1.13978	0.122642	12.2642
920	1080	160	1.17391	0.148148	14.8148
920	1085	165	1.17935	0.152074	15.2074
970	1115	145	1.14948	0.130045	13.0045
880	1025	145	1.16477	0.141463	14.1463
880	1020	140	1.15909	0.137255	13.7255
915	1080	165	1.18033	0.152778	15.2778
885	1020	135	1.15254	0.132353	13.2353
870	1015	145	1.16667	0.142857	14.2857
840	970	130	1.15476	0.134021	13.4021
840	970	130	1.15476	0.134021	13.4021
825	1040	215	1.26061	0.206731	20.6731
875	1030	155	1.17714	0.150485	15.0485
890	1025	135	1.15169	0.131707	13.1707
1325	1505	180	1.13585	0.119601	11.9601
855	945	90	1.10526	0.0952381	9.52381
860	1020	160	1.18605	0.156863	15.6863
1150	1300	150	1.13043	0.115385	11.5385
1015	1180	165	1.16256	0.139831	13.9831
1415	1610	195	1.13781	0.121118	12.1118
840	925	85	1.10119	0.0918919	9.18919
835	940	105	1.12575	0.111702	11.1702
1305	1505	200	1.15326	0.13289	13.289
1085	1185	100	1.09217	0.0843882	8.43882
1145	1300	155	1.13537	0.119231	11.9231
1045	1195	150	1.14354	0.125523	12.5523
810	925	115	1.14198	0.124324	12.4324
855	1005	150	1.17544	0.149254	14.9254
855	990	135	1.15789	0.136364	13.6364
780	920	140	1.17949	0.152174	15.2174
760	885	125	1.16447	0.141243	14.1243
775	920	145	1.1871	0.157609	15.7609
830	950	120	1.14458	0.126316	12.6316
1145	1320	175	1.15284	0.132576	13.2576
1020	1170	150	1.14706	0.128205	12.8205
855	1030	175	1.20468	0.169903	16.9903
805	920	115	1.14286	0.125	12.5
800	920	120	1.15	0.130435	13.0435
785	950	165	1.21019	0.173684	17.3684
sur-6ts
CytK AB - P0	CytK P1 - P0	CytK P1 -CytK AB	CytK P1 - P0 /CytK AB - P0	(P1-AB)/P1	Relative difference
1230	1350	120	1.09756	0.0888889	8.88889
1185	1165	-20	0.983122	-0.0171674	-1.71674
1210	1160	-50	0.958678	-0.0431034	-4.31034
1090	1060	-30	0.972477	-0.0283019	-2.83019
1010	1060	50	1.0495	0.0471698	4.71698
1065	1155	90	1.08451	0.0779221	7.79221
1150	1270	120	1.10435	0.0944882	9.44882
1205	1255	50	1.04149	0.0398406	3.98406
1915	2185	270	1.14099	0.12357	12.357
1420	1550	130	1.09155	0.083871	8.3871
1255	1420	165	1.13147	0.116197	11.6197
1525	1615	90	1.05902	0.0557276	5.57276
1460	1605	145	1.09932	0.0903427	9.03427
1400	1465	65	1.04643	0.0443686	4.43686
1235	1385	150	1.12146	0.108303	10.8303
1345	1355	10	1.00743	0.00738007	0.738007
1025	1110	85	1.08293	0.0765766	7.65766
1280	1425	145	1.11328	0.101754	10.1754
1240	1405	165	1.13306	0.117438	11.7438
1245	1235	-10	0.991968	-0.00809717	-0.809717
1365	1255	-110	0.919414	-0.0876494	-8.76494
1060	1175	115	1.10849	0.0978723	9.78723
1165	1215	50	1.04292	0.0411523	4.11523
885	990	105	1.11864	0.106061	10.6061
955	1050	95	1.09948	0.0904762	9.04762
960	905	-55	0.942708	-0.0607735	-6.07735
925	1015	90	1.0973	0.08867	8.867
1075	1190	115	1.10698	0.0966387	9.66387
1035	1160	125	1.12077	0.107759	10.7759
940	1060	120	1.12766	0.113208	11.3208
990	1065	75	1.07576	0.0704225	7.04225
980	1095	115	1.11735	0.105023	10.5023
935	1045	110	1.11765	0.105263	10.5263
1295	1460	165	1.12741	0.113014	11.3014
1115	1155	40	1.03587	0.034632	3.4632
1095	1195	100	1.09132	0.083682	8.3682
1060	1185	125	1.11792	0.105485	10.5485
1125	1180	55	1.04889	0.0466102	4.66102
1015	1215	200	1.19704	0.164609	16.4609
1000	1150	150	1.15	0.130435	13.0435
1225	1350	125	1.10204	0.0925926	9.25926
1095	1185	90	1.08219	0.0759494	7.59494
1030	1085	55	1.0534	0.0506912	5.06912
1050	1120	70	1.06667	0.0625	6.25
1015	1090	75	1.07389	0.0688073	6.88073
960	1115	155	1.16146	0.139013	13.9013
990	1105	115	1.11616	0.104072	10.4072
