# Supplementary material for: The MAST kinase KIN-4 carries out mitotic entry functions of Greatwall in C. elegans
Source: EMBO J. 2025 Feb 17;44(7):1943–74. doi: 10.1038/s44318-025-00364-w (PMC11961639; doi:10.1038/s44318-025-00364-w)
Supplement: Supplementary file 4 — Source data Fig. 1 [file 44318_2025_364_MOESM4_ESM.zip › Figure 1/1H/F1 -H - Phenotypes sur-6ts.xlsx]

## Sheet: sur-6ts 25°C
Nom fichier	génotype	exploitable	Small male pro-nuclei	Abnormal pro-nuclei meeting	Paired Nuclei AB	Paired nuclei P1	P1 divide first	Never divide	Failure P1 divide in 3	from 1 to 4cells
2023-10-25- A-25°C 5h-sur6ts-	sur-6ts	oui	X	X
2023-10-25- A-25°C 5h-sur6ts--02	sur-6ts	non	X					2C
2023-10-25- A-25°C 5h-sur6ts--03	sur-6ts	non
2023-10-25- A-25°C 5h-sur6ts--04	sur-6ts	non	0	0	X	X		2C
2023-10-24-B-25°C 5h-sur6ts -	sur-6ts	oui					X
2023-10-24-B-25°C 5h-sur6ts - -02	sur-6ts	oui	X	X			X
2023-10-24-B-25°C 5h-sur6ts - -03	sur-6ts	oui					X
2023-10-24-B-25°C 5h-sur6ts - -04	sur-6ts	oui	X
2023-10-24-B-25°C 5h-sur6ts - -05	sur-6ts	oui	X
			Small male pro-nuclei	Abnormal pro-nuclei meeting	Paired Nuclei AB	Paired nuclei P1	P1 divide first	Never divide	Failure P1 divide in 3	from 1 to 4cells
2024-01-16- A-5h-25°C-sur-6ts	sur-6ts	non	X	X					X
2024-01-16- A-5h-25°C-sur-6ts-02	sur-6ts	non	0	0
2024-01-16- A-5h-25°C-sur-6ts-03	sur-6ts	oui	X	X
2024-01-16- A-5h-25°C-sur-6ts-04	sur-6ts	oui	0	X
2024-01-16-B-5h-25°C-sur-6ts	sur-6ts	oui	X
2024-01-16-B-5h-25°C-sur-6ts-02	sur-6ts	oui	X	X
2024-01-16-B-5h-25°C-sur-6ts-03	sur-6ts	oui		X
2024-01-16-B-5h-25°C-sur-6ts-04	sur-6ts	non	X							X	FAILURE CYTK1
			Small male pro-nuclei	Abnormal pro-nuclei meeting	Paired Nuclei AB	Paired nuclei P1	P1 divide first	Never divide	Failure P1 divide in 3	from 1 to 4cells
2024-01-18- A-5h-25°C-sur-6ts	sur-6ts	oui	X
2024-01-18- A-5h-25°C-sur-6ts-02	sur-6ts	oui
2024-01-18- A-5h-25°C-sur-6ts-03	sur-6ts	oui	x								granuleux
2024-01-18- A-5h-25°C-sur-6ts-04	sur-6ts	oui	0								presque pair nuclei
2024-01-18- A-5h-25°C-sur-6ts-05	sur-6ts	oui
2024-01-18-B-5h-25°C-sur-6ts	sur-6ts	non	x
2024-01-18-B-5h-25°C-sur-6ts1	sur-6ts	oui	0
2024-01-18-B-5h-25°C-sur-6ts-02	sur-6ts	oui	X
2024-01-18-B-5h-25°C-sur-6ts-03	sur-6ts	oui	X
2024-01-18-B-5h-25°C-sur-6ts-04	sur-6ts	oui	X				X
2024-01-18-B-5h-25°C-sur-6ts-05	sur-6ts	oui	X				X
			Small male pro-nuclei	Abnormal pro-nuclei meeting	Paired Nuclei AB	Paired nuclei P1	P1 divide first	Never divide	Failure P1 divide in 3	from 1 to 4cells
2024-01-19- A-5h-25°C-sur-6ts	sur-6ts	oui	X	X
2024-01-19- A-5h-25°C-sur-6ts-0	sur-6ts	oui	0
2024-01-19- A-5h-25°C-sur-6ts-02	sur-6ts	oui
2024-01-19- A-5h-25°C-sur-6ts-03	sur-6ts	oui	X	X
2024-01-19- A-5h-25°C-sur-6ts-04	sur-6ts	oui	X	X	X		X				AB asymétrique
2024-01-19- A-5h-25°C-sur-6ts-05	sur-6ts	oui	X								P1 asymétrique
2024-01-19-B-5h-25°C-sur-6ts	sur-6ts	oui	X	X
2024-01-19-B-5h-25°C-sur-6ts-02	sur-6ts	oui	X
2024-01-19-B-5h-25°C-sur-6ts-04	sur-6ts	non	0		X			CYTK FAILURE
2024-01-19-B-5h-25°C-sur-6ts-05	sur-6ts	oui	0
2024-01-19-B-5h-25°C-sur-6ts-06	sur-6ts	oui	X	X
2024-01-19-B-5h-25°C-sur-6ts-07	sur-6ts	oui	X
2024-01-19-B-5h-25°C-sur-6ts-08	sur-6ts	oui	X
			Small male pro-nuclei	Abnormal pro-nuclei meeting	Paired Nuclei AB	Paired nuclei P1	P1 divide first	Never divide	Failure P1 divide in 3	from 1 to 4cells
2024-01-24- A-5h-25°C-sur-6ts	sur-6ts	oui	X	X
2024-01-24- A-5h-25°C-sur-6ts-02	sur-6ts	oui	X
2024-01-24- A-5h-25°C-sur-6ts-03	sur-6ts	oui	0	0
2024-01-24- A-5h-25°C-sur-6ts-04	sur-6ts	oui	0
2024-01-24- A-5h-25°C-sur-6ts-05	sur-6ts	oui	X	X
2024-01-24- A-5h-25°C-sur-6ts-06	sur-6ts	oui	X	X		X
2024-01-24- A-5h-25°C-sur-6ts-07	sur-6ts	oui	0	0		X
2024-01-24-B-5h-25°C-sur-6ts	sur-6ts	oui	X	X	X	X
2024-01-24-B-5h-25°C-sur-6ts-02	sur-6ts	oui	X
2024-01-24-B-5h-25°C-sur-6ts-03	sur-6ts	oui	0	0	X
2024-01-24-B-5h-25°C-sur-6ts-04	sur-6ts	oui	0	X
2024-01-24-B-5h-25°C-sur-6ts-05	sur-6ts	oui	0	0
2024-01-24-B-5h-25°C-sur-6ts-06	sur-6ts	oui	X
2024-01-24-B-5h-25°C-sur-6ts-07	sur-6ts	oui
	Total sur-6ts	55	Small male pro-nuclei	Abnormal pro-nuclei meeting	Paired Nuclei AB	Paired nuclei P1	P1 divide first	Never divide	Failure P1 divide in 3	from 1 to 4cells
	nb observable total		41	49	55	55	55	55	55	55
	nb avec défaut		0.804878	0.346939	0.0909091	0.0727273	0.109091	0.0545455	0.0181818	0.0181818
