# Supplementary material for: The MAST kinase KIN-4 carries out mitotic entry functions of Greatwall in C. elegans
Source: EMBO J. 2025 Feb 17;44(7):1943–74. doi: 10.1038/s44318-025-00364-w (PMC11961639; doi:10.1038/s44318-025-00364-w)
Supplement: Supplementary file 4 — Source data Fig. 1 [file 44318_2025_364_MOESM4_ESM.zip › Figure 1/1H/README.txt]

Phenotypes were scored observing all the movies for sur-6ts 5h at 25°C 

For tracability purpose, the name of each file is added 


For the scoring : 

0 = unobservable 
x = defect 
No mark  means no defect observed
