# Supplementary material for: The MAST kinase KIN-4 carries out mitotic entry functions of Greatwall in C. elegans
Source: EMBO J. 2025 Feb 17;44(7):1943–74. doi: 10.1038/s44318-025-00364-w (PMC11961639; doi:10.1038/s44318-025-00364-w)
Supplement: Supplementary file 5 — Source data Fig. 2 [file 44318_2025_364_MOESM5_ESM.zip]

Archive with 6 entries (3 files):
- Figure 2/
- Figure 2/2C/
- Figure 2/2C/F2 C RNAi ensa-1 viability.xlsx
- Figure 2/2D/
- Figure 2/2D/F2 - D - RNAi ensa-1 viability.xlsx
- Figure 2/2E.zip
