# Supplementary material for: The MAST kinase KIN-4 carries out mitotic entry functions of Greatwall in C. elegans
Source: EMBO J. 2025 Feb 17;44(7):1943–74. doi: 10.1038/s44318-025-00364-w (PMC11961639; doi:10.1038/s44318-025-00364-w)
Supplement: Supplementary file 5 — Source data Fig. 2 [file 44318_2025_364_MOESM5_ESM.zip › Figure 2/2C/F2 C RNAi ensa-1 viability.xlsx]

## Sheet: % viability
N2 (none)RNAi	N2 (ensa-1)RNAi	sur-6ts (none)RNAi	sur-6ts (ensa-1)RNAi
100	100	4	97
100	100	2	97
100	100	18	100
100	100	0	99

## Sheet: bilan viability
% VIABILITY ASSAY						N EMBRYOS RNAi
DATE	N2		sur-6ts(or550)			DATE	N2		sur-6ts(or550)
	Ctl(RNAi)	ensa-1(RNAi)	Ctl(RNAi)	ensa-1(RNAi)			Ctl(RNAi)	ensa-1(RNAi)	Ctl(RNAi)	ensa-1(RNAi)
2022-10-05	1	1	0.0374211	0.972789		2022-10-05	562	618	323	448
2022-10-10	1	1	0.0191594	0.973037		2022-10-10	607	645	484	485
2022-10-17	0.996377	1	0.180417	1		2022-10-17	235	220	139	136
2022-10-25	1	1	0.00359712	0.991935		2022-10-25	453	430	276	271
						total n embryos	1857	1913	1222	1340
