# Supplementary material for: The MAST kinase KIN-4 carries out mitotic entry functions of Greatwall in C. elegans
Source: EMBO J. 2025 Feb 17;44(7):1943–74. doi: 10.1038/s44318-025-00364-w (PMC11961639; doi:10.1038/s44318-025-00364-w)
Supplement: Supplementary file 5 — Source data Fig. 2 [file 44318_2025_364_MOESM5_ESM.zip › Figure 2/2D/F2 - D - RNAi ensa-1 viability.xlsx]

## Sheet: RAW Viability
	N2 (none)RNAi			N2 (ensa-1)RNAi			sv30 homozygote (none)RNAi			sv30 homozygote (ensa-1)RNAi
DATE	Mean		n	Mean		n	Mean		n	Mean		n
16/04/2024	100		221	100		221	1		138	0		208
	100		378	100		183	2		105	0		268
18/04/2024	99		234	99		187	0		94	0		98
	100		251	96		182	0		95	1		81
26/04/2024	100		160	100		146	0		36	0		82
	99		179	98		162	0		65	0		77
							0		50	0		75

## Sheet: Viability RNAi ensa-1
N2 (none)RNAi	N2 (ensa-1)RNAi	sv30 homozygote (none)RNAi	sv30 homozygote (ensa-1)RNAi
100	100	1	0
100	98	0	1
100	99	0	0
