# Supplementary material for: The MAST kinase KIN-4 carries out mitotic entry functions of Greatwall in C. elegans
Source: EMBO J. 2025 Feb 17;44(7):1943–74. doi: 10.1038/s44318-025-00364-w (PMC11961639; doi:10.1038/s44318-025-00364-w)
Supplement: Supplementary file 6 — Source data Fig. 3 [file 44318_2025_364_MOESM6_ESM.zip]

Archive with 10 entries (5 files):
- Figure 3/
- Figure 3/3C/
- Figure 3/3C/F3 - C - Viability - sur6ts ΔensaDSG.xlsx
- Figure 3/3D/
- Figure 3/3D/F3 - D -Viability sur6ts ensaS61A.xlsx
- Figure 3/3E/
- Figure 3/3E/F3- E - Relative difference sur6ts ensaS61A.xlsx
- Figure 3/3F/
- Figure 3/3F/database films DIC 2024  Phenotypes1 S61A.xlsx
- Figure 3/3F/README.txt
