# Supplementary material for: The MAST kinase KIN-4 carries out mitotic entry functions of Greatwall in C. elegans
Source: EMBO J. 2025 Feb 17;44(7):1943–74. doi: 10.1038/s44318-025-00364-w (PMC11961639; doi:10.1038/s44318-025-00364-w)
Supplement: Supplementary file 6 — Source data Fig. 3 [file 44318_2025_364_MOESM6_ESM.zip › Figure 3/3C/F3 - C - Viability - sur6ts ΔensaDSG.xlsx]

## Sheet: Viability sur6ts - Δensa
N2	Δensa	sur6ts	sur6ts/Δensa	sur6ts/Δensa
100	100	10	93	93
100	99	2	96	97
99	100	4	95	96

## Sheet: Bilan sur6ts Δensa
% VIABILITY ASSAY		Stain							N EMBRYOS		Stain
DATE	T°C shift		726	1039	1273	1274			DATE	T°C shift		726	1039	1273	1274
	25°C	N2	sur6ts	Δensa	sur6ts/Δensa	sur6ts/Δensa				25°C	N2	sur6ts	Δensa	sur6ts/Δensa	sur6ts/Δensa
2023-11-07		0.995098	0.101773	1	0.928108	0.929911					209	167	178	366	334
2023-11-09		0.996894	0.0249288	0.993611	0.958613	0.967593					370	264	460	365	213
2023-11-22		0.992754	0.0414598	0.996324	0.952618	0.962471					280	349	259	274	187
