# Supplementary material for: The MAST kinase KIN-4 carries out mitotic entry functions of Greatwall in C. elegans
Source: EMBO J. 2025 Feb 17;44(7):1943–74. doi: 10.1038/s44318-025-00364-w (PMC11961639; doi:10.1038/s44318-025-00364-w)
Supplement: Supplementary file 6 — Source data Fig. 3 [file 44318_2025_364_MOESM6_ESM.zip › Figure 3/3D/F3 - D -Viability sur6ts ensaS61A.xlsx]

## Sheet: BILAN sur6ts S61A
	N2			ensa S61A			sur6ts			sur6ts/ENSA S61A			sur6ts/ENSA S61A
	Mean		n	Mean		n	Mean		n	Mean		n	Mean		n
18/07/2023	97		196				10		82	93		122	86		233
	99		112				3		32	96		208	94		201
01/08/2023	99		143				1		170	100		218	97		157
	100		104				2		136	100		202	100		210
18/08/2023	100		164	100		76	2		237	95		194	97		67
	100		208	100		88	5		265	96		142	100		103
15/09/2023	98		194	98		114	5		132	98		124	94		161
	100		105	100		132	6		70	97		99	97		118
19/09/2023	98		129	100		140	1		93	100		82	100		97
	100		205	100		181	2		186	99		158	96		114

## Sheet: Viability
N2	ensa S61A	sur6ts	sur6ts/ensa S61A	sur6ts/ensa S61A
98	100	6	95	99
99	99	2	97	96
100	100	4	99	98
99		6
99		2
