# Supplementary material for: The MAST kinase KIN-4 carries out mitotic entry functions of Greatwall in C. elegans
Source: EMBO J. 2025 Feb 17;44(7):1943–74. doi: 10.1038/s44318-025-00364-w (PMC11961639; doi:10.1038/s44318-025-00364-w)
Supplement: Supplementary file 6 — Source data Fig. 3 [file 44318_2025_364_MOESM6_ESM.zip › Figure 3/3E/F3- E - Relative difference sur6ts ensaS61A.xlsx]

## Sheet: RAW TIMING RD
WT
CytK AB - P0	CytK P1 - P0	CytK P1 -CytK AB	CytK P1 - P0 /CytK AB - P0
795	925	130	1.16352
825	980	155	1.18788
810	970	160	1.19753
815	985	170	1.20859
810	945	135	1.16667
795	975	180	1.22642
735	840	105	1.14286
740	885	145	1.19595
795	955	160	1.20126
755	950	195	1.25828
780	875	95	1.12179
765	920	155	1.20261
770	900	130	1.16883
750	880	130	1.17333
760	910	150	1.19737
745	895	150	1.20134
700	860	160	1.22857
870	1055	185	1.21264
790	910	120	1.1519
1130	1290	160	1.14159
1070	1245	175	1.16355
945	1070	125	1.13228
910	1045	135	1.14835
825	950	125	1.15152
1180	1305	125	1.10593
1100	1225	125	1.11364
930	1080	150	1.16129
925	1060	135	1.14595
895	1000	105	1.11732
990	1130	140	1.14141
975	1120	145	1.14872
855	970	115	1.1345
850	975	125	1.14706
1005	1155	150	1.14925
1000	1115	115	1.115
915	1050	135	1.14754
875	1055	180	1.20571
830	940	110	1.13253
790	935	145	1.18354
ENSA S61A
CytK AB - P0	CytK P1 - P0	CytK P1 -CytK AB	CytK P1 - P0 /CytK AB - P0
825	995	170	1.20606
820	970	150	1.18293
845	1020	175	1.2071
830	1000	170	1.20482
855	1015	160	1.18713
830	1010	180	1.21687
860	1040	180	1.2093
835	1035	200	1.23952
800	955	155	1.19375
960	1170	210	1.21875
835	1010	175	1.20958
1040	1150	110	1.10577
975	1150	175	1.17949
935	1045	110	1.11765
900	1030	130	1.14444
835	970	135	1.16168
845	1005	160	1.18935
1165	1360	195	1.16738
1010	1230	220	1.21782
1040	1215	175	1.16827
915	1075	160	1.17486
900	1070	170	1.18889
840	980	140	1.16667
830	965	135	1.16265
880	1015	135	1.15341
825	940	115	1.13939
855	990	135	1.15789
875	1010	135	1.15429
815	985	170	1.20859
835	955	120	1.14371
805	955	150	1.18634
855	1040	185	1.21637
895	1030	135	1.15084
835	970	135	1.16168
860	995	135	1.15698
820	1025	205	1.25
855	1000	145	1.16959
795	885	90	1.11321
815	925	110	1.13497
890	1045	155	1.17416
830	995	165	1.1988
865	1030	165	1.19075
830	975	145	1.1747
SUR6TS
CytK AB - P0	CytK P1 - P0	CytK P1 -CytK AB	CytK P1 - P0 /CytK AB - P0
1110	1215	105	1.09459
1030	1125	95	1.09223
1075	1125	50	1.04651
1055	1155	100	1.09479
1070	1355	285	1.26636
1075	1190	115	1.10698
1095	1135	40	1.03653
955	1035	80	1.08377
1015	1105	90	1.08867
1570	1815	245	1.15605
1160	1135	-25	0.978448
990	1045	55	1.05556
1075	1075	0	1
885	945	60	1.0678
1010	1160	150	1.14851
1245	1080	-165	0.86747
960	1025	65	1.06771
955	1055	100	1.10471
875	990	115	1.13143
975	1095	120	1.12308
920	1020	100	1.1087
1070	1075	5	1.00467
975	995	20	1.02051
1390	1055	-335	0.758993
985	1080	95	1.09645
980	985	5	1.0051
1015	1155	140	1.13793
1070	1130	60	1.05607
1055	1090	35	1.03318
1000	1070	70	1.07
1060	985	-75	0.929245
870	950	80	1.09195
1025	1035	10	1.00976
965	960	-5	0.994819
880	970	90	1.10227
1070	1005	-65	0.939252
980	1050	70	1.07143
940	890	-50	0.946809
885	985	100	1.11299
930	1005	75	1.08065
1785	1815	30	1.01681
1045	1060	15	1.01435
SUR6TS ENSA S61A
CytK AB - P0	CytK P1 - P0	CytK P1 -CytK AB	CytK P1 - P0 /CytK AB - P0
800	910	110	1.1375
830	915	85	1.10241
775	860	85	1.10968
830	925	95	1.11446
780	895	115	1.14744
755	880	125	1.16556
815	920	105	1.12883
770	880	110	1.14286
910	1035	125	1.13736
835	930	95	1.11377
805	890	85	1.10559
765	845	80	1.10458
875	970	95	1.10857
835	925	90	1.10778
840	970	130	1.15476
860	1045	185	1.21512
920	1040	120	1.13043
790	865	75	1.09494
750	855	105	1.14
800	900	100	1.125
750	860	110	1.14667
810	865	55	1.0679
780	875	95	1.12179
795	900	105	1.13208
985	1105	120	1.12183
760	860	100	1.13158
810	850	40	1.04938
765	850	85	1.11111
760	870	110	1.14474
755	850	95	1.12583
725	805	80	1.11034
805	860	55	1.06832
750	830	80	1.10667
835	935	100	1.11976
795	890	95	1.1195
910	1015	105	1.11538
805	890	85	1.10559
805	910	105	1.13043
880	960	80	1.09091
975	1075	100	1.10256
785	865	80	1.10191
785	885	100	1.12739

## Sheet: Relative difference
N2	S61A	sur-6ts	S61A, sur-6ts
14.0541	17.0854	8.64198	12.0879
15.8163	15.4639	8.44444	9.28962
16.4948	17.1569	4.44444	9.88372
17.2589	17	8.65801	10.2703
14.2857	15.7635	21.0332	12.8492
18.4615	17.8218	9.66387	14.2045
12.5	17.3077	3.52423	11.413
16.3842	19.3237	7.72947	12.5
16.7539	16.2304	8.1448	12.0773
20.5263	17.9487	13.4986	10.2151
10.8571	17.3267	-2.2026	9.55056
16.8478	9.56522	5.26316	9.46746
14.4444	15.2174	0	9.79381
14.7727	10.5263	6.34921	9.72973
16.4835	12.6214	12.931	13.4021
16.7598	13.9175	-15.278	17.7033
18.6047	15.9204	6.34146	11.5385
17.5355	14.3382	9.47867	8.67052
13.1868	17.8862	11.6162	12.2807
12,4031*	14.4033	10.9589	11.1111
14.0562	14.8837	9.80392	12.7907
11.6822	15.8879	0.46512	6.35838
12.9187	14.2857	2.01005	10.8571
13.1579	13.9896	-31.754	11.6667
9,57854*	13.3005	8.7963	10.8597
10,2041*	12.234	0.50761	11.6279
13.8889	13.6364	12.1212	4.70588
12.7358	13.3663	5.30973	10
10.5	17.2589	3.21101	12.6437
12.3894	12.5654	6.54206	11.1765
12.9464	15.7068	-7.6142	9.93789
11.8557	17.7885	8.42105	6.39535
12.8205	13.1068	0.96618	9.63855
	13.9175	-0.5208	10.6952
10.3139	13.5678	9.27835	10.6742
12.8571	20	-6.4677	10.3448
17.0616	14.5	6.66667	9.55056
11.7021	10.1695	-5.618	11.5385
15.508	11.8919	10.1523	8.33333
	14.8325	7.46269	9.30233
	16.5829	1.65289	9.24855
	16.0194	1.41509	11.2994
	14.8718
