# Supplementary material for: The MAST kinase KIN-4 carries out mitotic entry functions of Greatwall in C. elegans
Source: EMBO J. 2025 Feb 17;44(7):1943–74. doi: 10.1038/s44318-025-00364-w (PMC11961639; doi:10.1038/s44318-025-00364-w)
Supplement: Supplementary file 7 — Source data Fig. 4 [file 44318_2025_364_MOESM7_ESM.zip]

Archive with 10 entries (5 files):
- Figure 4/
- Figure 4/4C/
- Figure 4/4C/F4 C- Viability kin4 RNAi.xlsx
- Figure 4/4D/
- Figure 4/4D/F4 D- Viability sur6ts kin4.xlsx
- Figure 4/4E/
- Figure 4/4E/F4 E Relative difference.xlsx
- Figure 4/4F/
- Figure 4/4F/database films DIC 2024  Phenotypes KIN4.xlsx
- Figure 4/4F/README.txt
