# Supplementary material for: The MAST kinase KIN-4 carries out mitotic entry functions of Greatwall in C. elegans
Source: EMBO J. 2025 Feb 17;44(7):1943–74. doi: 10.1038/s44318-025-00364-w (PMC11961639; doi:10.1038/s44318-025-00364-w)
Supplement: Supplementary file 7 — Source data Fig. 4 [file 44318_2025_364_MOESM7_ESM.zip › Figure 4/4C/F4 C- Viability kin4 RNAi.xlsx]

## Sheet: raw
	N2 (none)RNAi			N2 (kin-4)RNAi			sur-6ts (none)RNAi			sur-6ts (kin-4)RNAi
	Mean		n	Mean		n	Mean		n	Mean		n
27/12/2022	100		315	99		254	9		192	96		200
	100		299	100		289	4		185	97		217
10/01/2023	100		375	98		272	10		165	95		125
	99		251	99		318	5		188	98		160
16/01/2023	100		242	98		254	4		222	99		254
	100		219	100		286	3		199	99		199

## Sheet: Viability kin-4 RNAi
N2 (none)RNAi	N2 (kin-4)RNAi	sur-6ts (none)RNAi	sur-6ts (kin-4)RNAi
100	99	6	96
99	99	7	96
100	99	3	99
