# Supplementary material for: The MAST kinase KIN-4 carries out mitotic entry functions of Greatwall in C. elegans
Source: EMBO J. 2025 Feb 17;44(7):1943–74. doi: 10.1038/s44318-025-00364-w (PMC11961639; doi:10.1038/s44318-025-00364-w)
Supplement: Supplementary file 7 — Source data Fig. 4 [file 44318_2025_364_MOESM7_ESM.zip › Figure 4/4D/F4 D- Viability sur6ts kin4.xlsx]

## Sheet: RAW
	N2			Δkin4			sur6ts			sur6ts/Δkin4			sur6ts/Δkin4
	Mean		n	Mean		n	Mean		n	Mean		n	Mean		n
03/01/2023	100		220	95		164	6		192	91		105	94		158
	100		123	95		166	6		142	91		76	97		159
05/01/2023	99		134	96		53	23		53	94		93	96		52
	99		88	100		45	13		31	93		56	95		87
24/01/2023	100		208	98		131	21		119	94		93	99		74
	100		150	98		131	16		142	96		112	98		140
25/01/2023	100		82	98		45	17		35	91		33	97		75
	100		57	100		58	8		25				97		117
26/01/2023	100		122	98		127	6		48	94		82	95		73
	95		85	93		86	3		63	91		55	90		10

## Sheet: Feuil2
N2	Δkin4	sur6ts	sur6ts/Δkin4	sur6ts/Δkin4
100	95	6	91	96
99	98	18	93	96
100	98	19	95	98
100	99	13	91	97
98	96	5	92	92
