# Supplementary material for: The MAST kinase KIN-4 carries out mitotic entry functions of Greatwall in C. elegans
Source: EMBO J. 2025 Feb 17;44(7):1943–74. doi: 10.1038/s44318-025-00364-w (PMC11961639; doi:10.1038/s44318-025-00364-w)
Supplement: Supplementary file 7 — Source data Fig. 4 [file 44318_2025_364_MOESM7_ESM.zip › Figure 4/4E/F4 E Relative difference.xlsx]

## Sheet: RAW TIMING
WT
CytK AB - P0	CytK P1 - P0	CytK P1 -CytK AB	CytK P1 - P0 /CytK AB - P0
760	880	120	1.15789
785	895	110	1.14013
750	865	115	1.15333
765	880	115	1.15033
825	980	155	1.18788
800	935	135	1.16875
790	965	175	1.22152
755	865	110	1.1457
810	930	120	1.14815
730	840	110	1.15068
1070	1345	275	1.25701
1010	1170	160	1.15842
995	1090	95	1.09548
880	1030	150	1.17045
865	985	120	1.13873
810	955	145	1.17901
1065	1185	120	1.11268
975	1095	120	1.12308
910	1015	105	1.11538
855	985	130	1.15205
830	940	110	1.13253
1050	1160	110	1.10476
935	1065	130	1.13904
895	1025	130	1.14525
705	800	95	1.13475
770	920	150	1.19481
1160	1435	275	1.23707
1065	1195	130	1.12207
905	1045	140	1.1547
730	875	145	1.19863
745	860	115	1.15436
735	885	150	1.20408
745	860	115	1.15436
750	895	145	1.19333
1425	1630	205	1.14386
1085	1290	205	1.18894
960	1095	135	1.14062
975	1130	155	1.15897
920	1105	185	1.20109
1375	1675	300	1.21818
1145	1325	180	1.15721
1010	1160	150	1.14851
930	1090	160	1.17204
910	1050	140	1.15385
880	1010	130	1.14773
Δkin4
CytK AB - P0	CytK P1 - P0	CytK P1 -CytK AB	CytK P1 - P0 /CytK AB - P0
795	935	140	1.1761
840	990	150	1.17857
825	990	165	1.2
855	1000	145	1.16959
855	985	130	1.15205
885	1075	190	1.21469
850	990	140	1.16471
835	970	135	1.16168
875	1015	140	1.16
820	935	115	1.14024
925	1120	195	1.21081
905	1050	145	1.16022
840	975	135	1.16071
890	1030	140	1.1573
880	1025	145	1.16477
880	995	115	1.13068
1000	1095	95	1.095
865	995	130	1.15029
890	1100	210	1.23596
840	970	130	1.15476
795	955	160	1.20126
840	1025	185	1.22024
775	895	120	1.15484
820	975	155	1.18902
815	975	160	1.19632
805	940	135	1.1677
805	935	130	1.16149
830	1000	170	1.20482
815	960	145	1.17791
850	1045	195	1.22941
970	1120	150	1.15464
1020	1205	185	1.18137
965	1140	175	1.18135
925	1085	160	1.17297
950	1110	160	1.16842
970	1160	190	1.19588
885	1025	140	1.15819
900	1055	155	1.17222
890	1030	140	1.1573
925	1110	185	1.2
sur6ts
CytK AB - P0	CytK P1 - P0	CytK P1 -CytK AB	CytK P1 - P0 /CytK AB - P0
1085	1060	-25	0.976958
1095	1155	60	1.05479
940	1075	135	1.14362
995	1075	80	1.0804
945	990	45	1.04762
1000	1105	105	1.105
985	1085	100	1.10152
990	1100	110	1.11111
1080	1145	65	1.06019
895	1030	135	1.15084
1030	1295	265	1.25728
1015	955	-60	0.940887
895	960	65	1.07263
965	1095	130	1.13471
1050	1060	10	1.00952
980	1050	70	1.07143
915	995	80	1.08743
1070	975	-95	0.911215
920	975	55	1.05978
1025	1145	120	1.11707
1055	1090	35	1.03318
975	1040	65	1.06667
890	935	45	1.05056
1120	1020	-100	0.910714
1005	1015	10	1.00995
1055	1170	115	1.109
1020	1070	50	1.04902
1200	1020	-180	0.85
1035	1040	5	1.00483
940	1000	60	1.06383
995	980	-15	0.984925
1020	1050	30	1.02941
1045	1100	55	1.05263
1265	1310	45	1.03557
980	1025	45	1.04592
1035	985	-50	0.951691
920	935	15	1.0163
855	960	105	1.12281
960	1070	110	1.11458
1525	1140	-385	0.747541
1385	1140	-245	0.823105
855	975	120	1.14035
880	960	80	1.09091
RAW sur6ts/ Δkin4
CytK AB - P0	CytK P1 - P0	CytK P1 -CytK AB	CytK P1 - P0 /CytK AB - P0
1150	1240	90	1.07826
925	1120	195	1.21081
1015	1120	105	1.10345
930	1075	145	1.15591
850	970	120	1.14118
885	1005	120	1.13559
1160	1320	160	1.13793
1050	1215	165	1.15714
1075	1220	145	1.13488
940	1065	125	1.13298
900	1005	105	1.11667
900	1015	115	1.12778
830	930	100	1.12048
1325	1480	155	1.11698
835	965	130	1.15569
825	910	85	1.10303
835	905	70	1.08383
810	905	95	1.11728
855	965	110	1.12865
830	865	35	1.04217
915	985	70	1.0765
805	890	85	1.10559
805	885	80	1.09938
870	900	30	1.03448
835	945	110	1.13174
765	915	150	1.19608
850	925	75	1.08824
875	985	110	1.12571
840	930	90	1.10714
850	920	70	1.08235
795	895	100	1.12579
810	890	80	1.09877
970	1130	160	1.16495
965	1065	100	1.10363
970	1080	110	1.1134
955	1030	75	1.07853
910	1005	95	1.1044
980	1065	85	1.08673
955	1095	140	1.1466
925	1030	105	1.11351
920	970	50	1.05435
920	1020	100	1.1087

## Sheet: Relative difference
N2	Kin-4∆	sur-6ts	sur-6ts kin-4∆
13.6364	14.9733	-2.35849	7.25806
12.2905	15.1515	5.19481	17.4107
13.2948	16.6667	12.5581	9.375
13.0682	14.5	7.44186	13.4884
15.8163	13.198	4.54545	12.3711
14.4385	17.6744	9.50226	11.9403
18.1347	14.1414	9.21659	12.1212
12.7168	13.9175	10	13.5802
12.9032	13.7931	5.67686	11.8852
13.0952	12.2995	13.1068	11.7371
20.4461	17.4107	20.4633	10.4478
13.6752	13.8095	-6.28272	11.33
8.7156	13.8462	6.77083	10.7527
14.5631	13.5922	11.8721	10.473
12.1827	14.1463	0.943396	13.4715
15.1832	11.5578	6.66667	9.34066
10.1266	8.6758	8.0402	7.73481
10.9589	13.0653	-9.74359	10.4972
10.3448	19.0909	5.64103	11.399
13.198	13.4021	10.4803	4.04624
11.7021	16.7539	3.21101	7.1066
9.48276	18.0488	6.25	9.55056
12.2066	13.4078	4.81283	9.03955
12.6829	15.8974	-9.80392	3.33333
11.875	16.4103	0.985222	11.6402
16.3043	14.3617	9.82906	16.3934
19,1637631*	13.9037	4.6729	8.10811
10.8787	17	-17.6471	11.1675
13.3971	15.1042	0.480769	9.67742
16.5714	18.6603	6	7.6087
13.3721	13.3929	-1.53061	11.1732
16.9492	15.3527	2.85714	8.98876
13.3721	15.3509	5	14.1593
16.2011	14.7465	3.43511	9.38967
12,5766871*	14.4144	4.39024	10.1852
15.8915	16.3793	-5.07614	7.28155
12.3288	13.6585	1.60428	9.45274
13.7168	14.6919	10.9375	7.98122
16.7421	13.5922	10.2804	12.7854
17,9104478*	16.6667	-33.7719	10.1942
13,5849057*		-21.4912	5.15464
12.931		12.3077	9.80392
14.6789		8.33333
13.3333
12.8713
