# Supplementary material for: The MAST kinase KIN-4 carries out mitotic entry functions of Greatwall in C. elegans
Source: EMBO J. 2025 Feb 17;44(7):1943–74. doi: 10.1038/s44318-025-00364-w (PMC11961639; doi:10.1038/s44318-025-00364-w)
Supplement: Supplementary file 7 — Source data Fig. 4 [file 44318_2025_364_MOESM7_ESM.zip › Figure 4/4F/database films DIC 2024 Phenotypes KIN4.xlsx]

## Sheet: RAW
																AB-P1			Ratio interphase
Date	Nom fichier	souche	génotype	conditions RNAi	exploitable	stade début vidéo	stade fin vidéo	type embryon	T0 cytokinesis 2C	T1 cytokinesis AB	T2 cytokinesis P1	NEBD	NEBD AB	NEBD P1		T2-T1	T1-T0	T2-T0	T2-T0/T1-T0
2023 04 06	20230406-sv30hetero_1	SV30	HETERO	NONE	oui	1 cellule	4 cellules	isolé	11	194	224		164	188		30	183	213	1.16393
	20230406-sv30homo_1	SV30	HOMO	NONE	non	Mort	1 cellule	isolé								0	0	0
	20230406-sv30homo_1-02	SV30	HOMO	NONE	oui	2 cellules	4 cellules	isolé		218	220		175	196		2	218	220	1.00917
	20230406-sv30homo_1-03	SV30	HOMO	NONE	non	Mort	1 cellule	embryons + gonade								0	0	0
	20230406-sv30homo_1-04	SV30	HOMO	NONE	oui	1 cellule				177	206		145	165		29	177	206	1.16384
	20230406-sv30homo_1-05	SV30	HOMO	NONE	oui	rencontre gamettes	4 cellules	embryons + gonade	50	246	285		205	241		39	196	235	1.19898
									T0	T1 AB	T2 P1	NEBD	NEBD AB	NEBD P1
2023-04-14	2023-04-14 sv30-homo-1	SV30	HOMO	NONE	non											0	0	0
	2023-04-14 sv30-homo-1-02	SV30	HOMO	NONE	non											0	0	0
	2023-04-14 sv30-homo-1-03	SV30	HOMO	NONE	non	rencontre gamettes	4 cellules	embryons + gonade							3 noyaux, division de 1C à 4C en meme temps	0	0	0
2023-04-14	2023-04-14 sv30-homo-1-04	SV30	HOMO	NONE	oui	rencontre gamettes	4 cellules	embryons + gonade	186	395	419	160	369	389		24	209	233	1.11483
												NEBD	NEBD AB	NEBD P1
2023-04-18	2023-04-18-sv30-hetero-1	SV30	HETERO	NONE	oui	1 cellule	4 cellules	isolé	13	231	280		214	224		49	218	267	1.22477
	2023-04-18-sv30-hetero-2		HETERO	NONE	non	rencontre gamettes	2 cellules	plusieurs embryons isolés								0	0	0	#DIV/0!
	2023-04-18-sv30-homo-1	SV30	HOMO	NONE	oui	1 cellule	4 cellules	embryons + gonade	9	229	258		175	216		29	220	249	1.13182
	2023-04-18-sv30-homo-2		HOMO	NONE												0	0	0
												NEBD	NEBD AB	NEBD P1
2023-04-19	2023-04-19-sv30-hetero-	SV30	HETERO	NONE	oui	1 cellule	4 cellules	embryons + gonade	46	250	279		209	236		29	204	233	1.14216
	2023-04-19-sv30-hetero--02	SV30	HETERO	NONE	non	2 cellules	4 cellules	plusieurs embryons isolés								0	0	0	#DIV/0!
	2023-04-19-sv30-hetero--03	SV30	HETERO	NONE	oui	rencontre gamettes	4 cellules	embryons + gonade	102	277	299	58	236	262		22	175	197	1.12571
	2023-04-19-sv30-hetero--04	SV30	HETERO	NONE	non	2 cellules	4 cellules	isolé								0	0	0	#DIV/0!
	2023-04-19-sv30-homo-	SV30	HOMO	NONE	oui	rencontre gamettes	4 cellules	plusieurs embryons isolés	74	259	297	55	221	241	3 noyaux dans AB	38	185	223	1.20541
	2023-04-19-sv30-homo--02	SV30	HOMO	NONE	non	1 cellule	4 cellules								paired nuclei, division de 1C à 3 cellules direct (AB se divise direct)	0	0	0
	2023-04-19-sv30-homo--03	SV30	HOMO	NONE	non	Mort										0	0	0
	2023-04-19-sv30-homo--04	SV30	HOMO	NONE	non	2 cellules	++	isolé							passe de 3 à 2C ensuite à	0	0	0	#DIV/0!
									T0	T1 AB	T2 P1	NEBD	NEBD AB	NEBD P1
2023-04-20	2023-04-20-sv30-homo-	SV30	HOMO	NONE	non	1 cellule	++	isolé							AB se divise x3 en meme temps, P1 ne se divise pas	0	0	0	#DIV/0!
2023-04-20	2023-04-20-sv30-homo--02	SV30	HOMO	NONE	oui	rencontre gamettes	4 cellules	embryons + gonade	85	268	295	53	241	267		27	183	210	1.14754
2023-04-20	2023-04-20-sv30-homo--03	SV30	HOMO	NONE	oui	rencontre gamettes	4 cellules	embryons + gonade	138	325	365	79	274	319		40	187	227	1.2139
	2023-04-20-sv30-homo--04	SV30	HOMO	NONE	non	Mort										0	0	0
												NEBD	NEBD AB	NEBD P1
2023-04-28	2023-04-28-sv30-hetero-	SV30	HETERO	NONE	oui	rencontre gamettes	4 cellules	plusieurs embryons isolés	126	327	340	91	280	313		13	201	214	1.06468
	2023-04-28-SV30-hetero-0	SV30	HETERO	NONE	oui	1 cellule	4 cellules	embryons + gonade	9	105	118		90	98		13	96	109	1.13542
	2023-04-28-SV30-hetero-0-02	SV30	HETERO	NONE	non	1 cellule	2 cellules	isolé							paired nuclei / defaut cytokinèse	0	0	0	#DIV/0!
	2023-04-28-sv30-hetero--02	SV30	HETERO	NONE	non	1 cellule	4 cellules	embryons + gonade							division anarchique	0	0	0
	2023-04-28-sv30-homo	SV30	HOMO	NONE	non	1 cellule	4 cellules	isolé
	2023-04-28-SV30-homo-	SV30	HOMO	NONE	non	1 cellule	++	embryons + gonade							passe de 1 à 3C AB divisé dès le début
	2023-04-28-sv30-homo-02	SV30	HOMO	NONE	non	1 cellule	++	plusieurs embryons isolés							division de 1C à 3C direct	0	0	0
	2023-04-28-SV30-homo--03	SV30	HOMO	NONE	oui	1 cellule	4 cellules	plusieurs embryons isolés	32	132	144	18	118	133		12	100	112	1.12
	2023-04-28-SV30-homo--04	SV30	HOMO	NONE	non	1 cellule	4 cellules	plusieurs embryons isolés							3 noyaux, AB plus petit que P1	0	0	0	#DIV/0!
	2023-04-28-sv30-homo-05	SV30	HOMO	NONE	non	1 cellule	2 cellules									0	0	0
									T0	T1 AB	T2 P1	NEBD	NEBD AB	NEBD P1
2023-05-02	2023-05-02-sv30-hetero-	SV30	HETERO	NONE	oui	rencontre gamettes	4 cellules	embryons + gonade	202	400	423	159	361	381
	2023-05-02-sv30-hetero--03	SV30	HETERO	NONE	oui	1 cellule	4 cellules	embryons + gonade		166	181		123	144		15	166	181	1.09036
	2023-05-02-sv30-homo-	SV30	HOMO	NONE	oui	1 cellule	4 cellules	isolé		180	213		148	179		33	180	213	1.18333
	2023-05-02-sv30-homo--02	SV30	HOMO	NONE	non	1 cellule	4 cellules	isolé							AB ne se divise pas, triple noyau	0	0	0	#DIV/0!
	2023-05-02-sv30-heteroA-	SV30	HETERO	NONE	oui	1 cellule	4 cellules	isolé	74	280	304	46	238	267		24	206	230	1.1165
	2023-05-02-sv30-heteroA--02	SV30	HETERO	NONE	oui	1 cellule	4 cellules		51	248	288		225	244		40	197	237	1.20305
	2023-05-02-sv30-homoA-	SV30	HOMO	NONE	non	1 cellule	4 cellules	plusieurs embryons isolés							P1 divise avant et parallèle ; AB ne se divise pas	0	0	0	#DIV/0!
									T0	T1 AB	T2 P1	NEBD	NEBD AB	NEBD P1
2023-05-03	2023-05-03-sv30-hetero-	SV30	HETERO	NONE	oui	1 cellule	4 cellules	isolé	56	230	253	18	210	214		23	174	197	1.13218
	2023-05-03-sv30-hetero--02	SV30	HETERO	NONE	oui	1 cellule	4 cellules	plusieurs embryons isolés	5	199	216		174	201		17	194	211	1.08763
	2023-05-03-sv30-homo-	SV30	HOMO	NONE	oui	1 cellule	4 cellules	isolé	49	241	279		208	249		38	192	230	1.19792
	2023-05-03-sv30-homo--02	SV30	HOMO	NONE	oui	rencontre gamettes	4 cellules	plusieurs embryons isolés	131	357	353		294	328		-4	226	222	0.982301
	2023-05-03-sv30-homo--03	SV30	HOMO	NONE	oui	rencontre gamettes	4 cellules	embryons + gonade	109	300	320	66	267	286		20	191	211	1.10471
	2023-05-03-sv30-heteroA-	SV30	HETERO	NONE	oui	rencontre gamettes	4 cellules	isolé	92	294	324	44	260	287		30	202	232	1.14851
	2023-05-03-sv30-homoA--02	SV30	HOMO	NONE	oui	1 cellule	4 cellules	isolé	120	356	339	84	297	312		-17	236	219	0.927966
												NEBD	NEBD AB	NEBD P1
2023-05-04	2023-05-04-sv30-hetero-	SV30	HETERO	NONE	oui	rencontre gamettes	4 cellules	embryons + gonade	77	189	200	55	140	175		11	112	123	1.09821
	2023-05-04-sv30-homo-	SV30	HOMO	NONE	oui	1 cellule	4 cellules	isolé	104	215	220	98	203	209		5	111	116	1.04505
	2023-05-04-sv30-homo--02	SV30	HOMO	NONE	oui	rencontre gamettes	4 cellules	isolé	94	215	214	90	188	203	Paired nuclei	-1	121	120	0.991736
	2023-05-04-wlp1237-sur6ts-25°	sur-6ts		NONE	non	rencontre gamettes	4 cellules	isolé							défaut de cytokinèse / paired nuclei	0	0	0
	2023-05-04-wlp1237-sur6ts-25°A	sur-6ts		NONE	oui	1 cellule	4 cellules	isolé							Paired nuclei	0	0	0	#DIV/0!
									T0	T1 AB	T2 P1	NEBD	NEBD AB	NEBD P1
2023-05-12	2023-05-12-sv30-hetero-	SV30	HETERO	NONE	non											0	0	0	#DIV/0!
	2023-05-12-sv30-homo	SV30	HOMO	NONE	non	1 cellule	++	embryons + gonade							defaut cytokinèse / paired nuclei	0	0	0	#DIV/0!
2023-05-12	2023-05-12-sv30-homo--02	SV30	HOMO	NONE	oui	1 cellule	4 cellules	embryons + gonade	108	310	328	71	276	296	Paired nuclei	18	202	220	1.08911
	2023-05-12-sv30-heteroA-	SV30	HETERO	NONE	oui	1 cellule	4 cellules	embryons + gonade	79	266	295	37	239	268		29	187	216	1.15508
	2023-05-12-sv30-homoA-	SV30	HOMO	NONE	oui	1 cellule	4 cellules	embryons + gonade		220	223		133	209		#REF!	#REF!	3	#REF!
	2023-05-30-SV330-HETERO-	SV30	HETERO	NONE	oui	1 cellule	4 cellules	embryons + gonade	60	227	254	28	205	216		27	167	194	1.16168
	2023-06-01-A-sv30-hetero-	SV30	HETERO	NONE	non											0	0	0	#DIV/0!
	2023-06-01- B-sv30-hetero-	SV30	HETERO	NONE	oui	1 cellule	4 cellules	embryons + gonade								0	0	0	#DIV/0!
	2023-06-01-A-sv30-hetero--02	SV30	HOMO	NONE	non	1 cellule	4 cellules	isolé							defaut cytokinèse / paired nuclei	0	0	0	#DIV/0!
	2023-06-01- B-sv30-homo-	SV30	HOMO	NONE	non	1 cellule	++	isolé							defaut cytokinèse /multiples noyaux	0	0	0	#DIV/0!
									T0	T1 AB	T2 P1	NEBD	NEBD AB	NEBD P1
2023-05-23	2023-05-23 -A-sv30-hetero-	SV30	HETERO	NONE	oui	1 cellule	4 cellules	isolé	14	186	214		156	168		28	172	200	1.16279
	2023-05-23 -A-sv30-hetero--02	SV30	HETERO	NONE	oui	1 cellule	4 cellules	isolé		182	202		143	169		20	182	202	1.10989
	2023-05-23 -A-sv30-homo-	SV30	HOMO	NONE	oui	1 cellule	4 cellules	isolé	5	190	217		156	186		27	185	212	1.14595
	2023-05-23 -A-sv30-homo--02	SV30	HOMO	NONE	oui	1 cellule	4 cellules	isolé	45	248	263		221	235		15	203	218	1.07389
	2023-05-23 -A-sv30-homo--03	SV30	HOMO	NONE	non	rencontre gamettes	4 cellules	embryons + gonade							globules polaire ++ asymétrie de division P1	0	0	0	#DIV/0!
	2023-06-23- B-sv30-hetero--02	SV30	HETERO	NONE	oui	rencontre gamettes	4 cellules	plusieurs embryons isolés	20	195	214		154	186		19	175	194	1.10857
	2023-06-23- B-sv30-homo--02	SV30	HOMO	NONE	oui	rencontre gamettes	4 cellules	isolé	104	300	312	74	258	280		12	196	208	1.06122
	2023-06-23- B-sv30-homo--03	SV30	HOMO	NONE	non	1 cellule	++	embryons + gonade							division tardive de 1 à 4C direct et P1 divise en 3	0	0	0	#DIV/0!
	2023-06-23- B-sv30-homo--04	SV30	HOMO	NONE	non	1 cellule	2 cellules	embryons + gonade							P1 se divise pas	0	0	0	#DIV/0!
												NEBD	NEBD AB	NEBD P1
2023-06-27	2023-06-27- B-sv30-hetero-	SV30	HETERO	NONE	oui	rencontre gamettes	4 cellules	embryons + gonade	85	273	307	48	202	273		34	188	222	1.18085
	2023-06-27- B-sv30-hetero--02	SV30	HETERO	NONE	oui	1 cellule	4 cellules	embryons + gonade	108	283	316	75	242	267		33	175	208	1.18857
	2023-06-27- B-sv30-homo-	SV30	HOMO	NONE	non	rencontre gamettes	1 cellule	embryons + gonade							pas de division	0	0	0	#DIV/0!
	2023-06-27- B-sv30-homo--02	SV30	HOMO	NONE	non										mort snap	0	0	0	#DIV/0!
	2023-06-27- B-sv30-homo--03	SV30	HOMO	NONE	non										mort snap	0	0	0	#DIV/0!
	2023-06-27-A-sur-6ts-25C-	sur-6ts		NONE	oui	rencontre gamettes	4 cellules	isolé							paired nuclei P1	0	0	0	#DIV/0!
	2023-06-27-A-sv30-hetero-	SV30	HETERO	NONE	oui	rencontre gamettes	4 cellules	embryons + gonade	15	193	223		125	188		30	178	208	1.16854
	2023-06-27-A-sv30-homo--03	SV30	HOMO	NONE	non										mort snap	0	0	0	#DIV/0!
	2023-06-27-A-sv30-homo--04	SV30	HOMO	NONE	non										mort snap	0	0	0	#DIV/0!
	2023-06-27-A-sv30-homo--05	SV30	HOMO	NONE	non										mort snap	0	0	0	#DIV/0!
	2023-06-27-A-sv30-homo--06	SV30	HOMO	NONE	oui	1 cellule	4 cellules	embryons + gonade	20	223	235		186	204	Paired nuclei	12	203	215	1.05911
									T0	T1 AB	T2 P1	NEBD	NEBD AB	NEBD P1
2023-07-10	2023-07-10-A-N2-	N2		NONE	oui	1 cellule	4 cellules	isolé	13	167	194		133	164		27	154	181	1.17532
	2023-07-10-A-N2--02	N2		NONE	oui	rencontre gamettes	4 cellules	embryons + gonade	139	295	324	106	246	306		29	156	185	1.1859
	2023-07-10-A-N2--03	N2		NONE	oui	rencontre gamettes	4 cellules	embryons + gonade	54	204	229	34	180	200		25	150	175	1.16667
	2023-07-10-A-sur6ts-25°-	sur-6ts		NONE	oui	1 cellule	4 cellules	embryons + gonade		176	183		137	149		7	176	183	1.03977
	2023-07-10-A-sur6ts-25°--02	sur-6ts		NONE	oui	rencontre gamettes	4 cellules	isolé							division de P1 perpendiculaire	#REF!	0	#REF!	#REF!
	2023-07-10-A-sv30-hetero	SV30	HETERO	NONE	oui	1 cellule	4 cellules	isolé	43	230	243	16	203	211		13	187	200	1.06952
	2023-07-10-A-sv30-homo-	SV30	HOMO	NONE	non	1 cellule	4 cellules	isolé	56	338	269	39	246	248	3 centrosomes / division directe en 3	-69	282	213	0.755319
	2023-07-10- B-N2-02	N2		NONE	oui	1 cellule	4 cellules	isolé								0	0	0	#DIV/0!
	2023-07-10- B-N2-03	N2		NONE	oui	1 cellule	4 cellules	isolé								0	0	0	#DIV/0!
	2023-07-10- B-N2-04	N2		NONE	oui	1 cellule	4 cellules	isolé								0	0	0	#DIV/0!
	2023-07-10- B-N2-05	N2		NONE	oui	1 cellule	4 cellules	isolé								0	0	0	#DIV/0!
	2023-07-10- B-sur-6ts-25°-	sur-6ts		NONE	non	1 cellule	++	isolé							defaut cytokinèse /paired nuclei AB/ P1 multinucleus + division en 3C	0	0	0	#DIV/0!
	2023-07-10- B-sur-6ts-25°--02	sur-6ts		NONE	oui	1 cellule	4 cellules	embryons + gonade								0	0	0	#DIV/0!
	2023-07-10- B-sur-6ts-25°--03	sur-6ts		NONE	non	1 cellule	2 cellules	isolé							defaut cytokinèse	0	0	0	#DIV/0!
	2023-07-10- B-sv30-homo	SV30	HOMO	NONE	oui	rencontre gamettes	4 cellules	embryons + gonade								0	0	0	#DIV/0!
									T0	T1 AB	T2 P1	NEBD	NEBD AB	NEBD P1
2023-07-11	2023-07-11-A-N2-	N2		NONE	oui	rencontre gamettes	4 cellules	embryons + gonade								0	0	0	#DIV/0!
	2023-07-11-A-N2--02	N2		NONE	oui	1 cellule	4 cellules	isolé								0	0	0	#DIV/0!
	2023-07-11-A-sv30-homo-	SV30	HOMO	NONE	non	Mort										0	0	0	#DIV/0!
	2023-07-11-A-sv30-hetero-	SV30	HETERO	NONE	oui	1 cellule	4 cellules	isolé								0	0	0	#DIV/0!
	2023-07-11-A-sv30-hetero--02	SV30	HETERO	NONE	oui	1 cellule	4 cellules	isolé								0	0	0	#DIV/0!
	2023-07-11-A-sv30-hetero--03	SV30	HETERO	NONE	oui	1 cellule	4 cellules	embryons + gonade								0	0	0	#DIV/0!
	2023-07-11- B-N2--02	N2		NONE	oui	1 cellule	4 cellules	isolé								0	0	0	#DIV/0!
	2023-07-11- B-N2	N2		NONE	oui	1 cellule	4 cellules	embryons + gonade								0	0	0	#DIV/0!
	2023-07-11- B-sv30-hetero	SV30	HETERO	NONE	oui	1 cellule	4 cellules	plusieurs embryons isolés								0	0	0	#DIV/0!
	2023-07-11- B-sv30-hetero--02	SV30	HETERO	NONE	oui	1 cellule	4 cellules	embryons + gonade								0	0	0	#DIV/0!
	2023-07-11- B-sv30-homo-	SV30	HOMO	NONE	non	Mort									mort snap	0	0	0	#DIV/0!
	2023-07-11- B-sv30-homo-02	SV30	HOMO	NONE	non	Mort									mort snap	0	0	0	#DIV/0!
	2023-07-11- B-sv30-homo-03	SV30	HOMO	NONE	non	1 cellule	1 cellule	embryons + gonade							pas de division	0	0	0	#DIV/0!
									T0	T1 AB	T2 P1	NEBD	NEBD AB	NEBD P1						T2-T1 (s)	T1-T0	T2-T0	T2-T0/T1-T0
2023-10-24	2023-10-24- A-16°C-sv30-hetero-	SV30	HETERO	NONE	oui	rencontre gamettes	4 cellules	isolé	135	328	340					12	193	205	1.06218	60	16.0833	17.0833	1.06218
	2023-10-24-B-16°C-sv30-hetero-	SV30	HETERO	NONE	non	rencontre gamettes	2 cellules	embryons + gonade							pas div 4C	0	0	0	#DIV/0!	0	0	0	#DIV/0!
	2023-10-24- A-16°C-sv30-homo-	SV30	HOMO	NONE	oui	rencontre gamettes	4 cellules	isolé	190	550	459				paired nuclei	-91	360	269	0.747222	-455	30	22.4167	0.747222
	2023-10-24-B-16°C-sv30-homo-	SV30	HOMO	NONE	oui	rencontre gamettes	4 cellules	isolé	171	401	402				paired nuclei	1	230	231	1.00435	5	19.1667	19.25	1.00435
	2023-10-24-B-5h-25°C-N2	N2		NONE	oui	1 cellule	4 cellules	isolé	20	177	195					18	157	175	1.11465	90	13.0833	14.5833	1.11465
	2023-10-24- A-5h-25°C-n2-	N2		NONE	oui	1 cellule	4 cellules	embryons + gonade	40	177	196					19	137	156	1.13869	95	11.4167	13	1.13869
	2023-10-24- A-5h-25°C-sur6ts-	sur-6ts		NONE	oui	1 cellule	4 cellules	isolé	53	261	259					-2	208	206	0.990385	-10	17.3333	17.1667	0.990385
	2023-10-24- A-5h-25°C-sur6ts-02	sur-6ts		NONE	non	rencontre gamettes									never divide	0	0	0	#DIV/0!	0	0	0	#DIV/0!
	2023-10-24- A-5h-25°C-sur6ts-03	sur-6ts		NONE	oui	1 cellule	4 cellules	isolé	39	353	242					-111	314	203	0.646497	-555	26.1667	16.9167	0.646497
	2023-10-24-B-5h-25°C-sur6ts-	sur-6ts		NONE	oui	1 cellule	4 cellules	isolé	49	429	238					#REF!	189	#REF!	#REF!	#REF!	15.75	#REF!	#REF!
	2023-10-24-B-5h-25°C-sur6ts--02	sur-6ts		NONE	oui	rencontre gamettes	4 cellules	embryons + gonade	94	286	279					-7	192	185	0.963542	-35	16	15.4167	0.963542
												NEBD								0	0	0	0
2023-10-24	2023-10-24-B-25°C 5h-N2 -	N2		NONE	non	1 cellule	4 cellules	embryons + gonade								0	0	0	#DIV/0!	0	0	0	#DIV/0!
	2023-10-24-B-25°C 5h-N2 - -02	N2		NONE	oui	1 cellule	4 cellules	embryons + gonade								0	0	0	#DIV/0!	0	0	0	#DIV/0!
	2023-10-24-B-25°C 5h-N2 - -03	N2		NONE	oui	rencontre gamettes	4 cellules	isolé								0	0	0	#DIV/0!	0	0	0	#DIV/0!
	2023-10-25- A-25°C 5h-N2-	N2		NONE	oui	rencontre gamettes	4 cellules	isolé								0	0	0	#DIV/0!	0	0	0	#DIV/0!
	2023-10-25- A-25°C 5h-N2--02	N2		NONE	oui	rencontre gamettes	4 cellules	isolé								0	0	0	#DIV/0!	0	0	0	#DIV/0!
	2023-10-24-B-25°C 5h-sur6ts -	sur-6ts		NONE	oui	rencontre gamettes	4 cellules	isolé								0	0	0	#DIV/0!	0	0	0	#DIV/0!
	2023-10-24-B-25°C 5h-sur6ts - -02	sur-6ts		NONE	oui	rencontre gamettes	4 cellules	embryons + gonade								0	0	0	#DIV/0!	0	0	0	#DIV/0!
	2023-10-24-B-25°C 5h-sur6ts - -03	sur-6ts		NONE	oui	rencontre gamettes	4 cellules	embryons + gonade								0	0	0	#DIV/0!	0	0	0	#DIV/0!
	2023-10-24-B-25°C 5h-sur6ts - -04	sur-6ts		NONE	oui	rencontre gamettes	4 cellules	isolé								#REF!	#REF!	#REF!	#REF!	#REF!	#REF!	#REF!	#REF!
	2023-10-24-B-25°C 5h-sur6ts - -05	sur-6ts		NONE	oui	rencontre gamettes	4 cellules	isolé								0	0	0	#DIV/0!	0	0	0	#DIV/0!
									T0	T1 AB	T2 P1	NEBD	NEBD AB	NEBD P1
2023-10-25	2023-10-25- A-25°C 5h-sur6ts-	sur-6ts		NONE	oui	rencontre gamettes	4 cellules	isolé								0	0	0	#DIV/0!	0	0	0	#DIV/0!
	2023-10-25- A-25°C 5h-sur6ts--02	sur-6ts		NONE	non	1 cellule	2 cellules	isolé								0	0	0	#DIV/0!	0	0	0	#DIV/0!
	2023-10-25- A-25°C 5h-sur6ts--03	sur-6ts		NONE	non	2 cellules	4 cellules									0	0	0	#DIV/0!	0	0	0	#DIV/0!
	2023-10-25- A-25°C 5h-sur6ts--04	sur-6ts		NONE	non	1 cellule	2 cellules	isolé								0	0	0	#DIV/0!	0	0	0	#DIV/0!
																0	0	0	#DIV/0!
	2023-10-25- A-25°C 5h-N2-	N2			oui	rencontre gamettes	4 cellules	isolé								0	0	0	#DIV/0!
	2023-10-25- A-25°C 5h-N2--02	N2			oui	rencontre gamettes	4 cellules	plusieurs embryons isolés								0	0	0	#DIV/0!
	2023-10-24-B-25°C 5h-N2 -				non	1 cellule	4 cellules									0	0	0	#DIV/0!
	2023-10-24-B-25°C 5h-N2 - -02				non	2 cellules										0	0	0	#DIV/0!
	2023-10-24-B-25°C 5h-N2 - -03				oui	rencontre gamettes	4 cellules	isolé								0	0	0	#DIV/0!
									T0	T1 AB	T2 P1	NEBD	NEBD AB	NEBD P1
2023-10-31	2023-10-31-B-16°C-sv30-hetero-1		HETERO		oui	1 cellule	4 cellules	embryons + gonade	39	220	232					12	#REF!	#REF!	#REF!
	2023-10-31-B-16°C-sv30-hetero-1-02		HETERO		oui	rencontre gamettes	4 cellules	embryons + gonade	103	293	295	22	223	240		2	190	192	1.01053
	2023-10-31-B-16°C-sv30-hetero-1-03		HETERO		oui	rencontre gamettes	4 cellules	embryons + gonade	119	288	299	31	220	233		11	169	180	1.06509
	2023-10-31-B-16°C-sv30-homo-1		HOMO		oui	rencontre gamettes	4 cellules	isolé	238	507	485	146	422	423		-22	269	247	0.918216
	2023-10-31-B-16°C-sv30-homo-1-02		HOMO		oui	rencontre gamettes	4 cellules	isolé	201	405	416	76	333	353		11	204	215	1.05392
	2023-10-31- A-16°C-sv30-hetero-1		HETERO		oui	1 cellule	4 cellules	isolé	14	199	190					-9	185	176	0.951351
	2023-10-31- A-16°C-sv30-hetero-1-02		HETERO		oui	rencontre gamettes	4 cellules	embryons + gonade	98	292	290	33	173	234		-2	194	192	0.989691
	2023-10-31- A-16°C-sv30-hetero-1-03		HETERO		oui	rencontre gamettes	4 cellules	plusieurs embryons isolés	80	273	276	5	198	225		#REF!	196	#REF!	#REF!
	2023-10-31- A-16°C-sv30-homo-1		HOMO		oui	1 cellule	4 cellules	embryons + gonade	53	392	321					-71	339	268	0.79056
	2023-10-31- A-16°C-sv30-homo-1-02		HOMO		oui	rencontre gamettes	4 cellules	embryons + gonade	202	412	466	68	343	402		54	210	264	1.25714
	2023-10-31- A-16°C-sv30-homo-1-03		HOMO		oui	rencontre gamettes	4 cellules	embryons + gonade	84	313	332	14	238	277		19	229	248	1.08297
									T0	T1 AB	T2 P1	NEBD	NEBD AB	NEBD P1
2023-11-22	2023-11-22-B-20°C-N2-1	N2			oui	rencontre gamettes	4 cellules	isolé	276	487	506	191	413	445		19	211	230	1.09005
	2023-11-22-B-20°C-N2-1-02	N2			non	rencontre gamettes	1 cellule	isolé								0	0	0	#DIV/0!
	2023-11-22-B-20°C-N2-1-03	N2			oui	rencontre gamettes	4 cellules	isolé	191	373	392	108	309	299		19	182	201	1.1044
	2023-11-22-B-20°C-N2-1-04	N2			non	rencontre gamettes	1 cellule	isolé								0	0	0	#DIV/0!
	2023-11-22-B-20°C-N2-1-05	N2			non	rencontre gamettes	1 cellule	isolé								0	0	0	#DIV/0!
	2023-11-22-B-20°C-N2-1-06	N2			oui	rencontre gamettes	4 cellules	isolé	82	238	361	12	194	220		123	156	279	1.78846
	2023-11-22-B-20°C-N2-1-07	N2			non	rencontre gamettes	4 cellules	isolé								#REF!	#REF!	#REF!	#REF!
	2023-11-22-B-20°C-N2-1-08	N2			oui	rencontre gamettes	4 cellules	isolé	183	353	370	113	267	272		17	170	187	1.1
	2023-11-22-B-20°C-N2-1-09	N2			oui	rencontre gamettes	4 cellules	isolé	149	312	327	79	217	279		15	163	178	1.09202
	2023-11-22-B-20°C-N2-1-10	N2			oui	rencontre gamettes	4 cellules	isolé	112	266	275	43	215	239		9	154	163	1.05844
	2023-11-22-B-20°C-sv30-hetero-	sv30	HETERO		oui	rencontre gamettes	4 cellules	isolé	199	484	512	35	363	409		28	285	313	1.09825
	2023-11-22-B-20°C-sv30hetero0-1	sv30	HETERO		oui	rencontre gamettes	4 cellules	embryons + gonade	114	336	352	36	248	282		16	222	238	1.07207
	2023-11-22-B-20°C-sv30-hetero--02	sv30	HETERO		oui	rencontre gamettes	4 cellules	embryons + gonade	129	307	321	34	252	261		14	178	192	1.07865
	2023-11-22- A-20°C-N2-1	N2			non											0	0	0	#DIV/0!
	2023-11-22- A-20°C-N2-1-02	N2			non	rencontre gamettes	4 cellules	isolé								27	172	199	1.15698
	2023-11-22- A-20°C-N2-1-03	N2			oui	1 cellule	4 cellules	isolé	74	246	273		186	220		15	167	182	1.08982
	2023-11-22- A-20°C-N2-1-04	N2			oui	rencontre gamettes	4 cellules	isolé	171	338	353	105	257	307		65	110	175	1.59091
	2023-11-22- A-20°C-N2-1-05	N2			oui	rencontre gamettes	4 cellules	isolé	161	320	336	95	271	293		22	151	173	1.1457
	2023-11-22- A-20°C-N2-1-06	N2			oui	rencontre gamettes	4 cellules	isolé	96	247	269	10	197	222		#REF!	#REF!	#REF!	#REF!
	2023-11-22- A-20°C-N2-1-07	N2			oui	rencontre gamettes	4 cellules	isolé	108	258	272	33	219	235		14	150	164	1.09333
	2023-11-22- A-20°C-SV30-HETERO-	sv30	HETERO		oui	rencontre gamettes	4 cellules	embryons + gonade	98	516	534	20	308	344		18	418	436	1.04306
	2023-11-22- A-20°C-SV30-HETERO--02	sv30	HETERO		oui	1 cellule	4 cellules	embryons + gonade	58	248	265					17	190	207	1.08947
									T0	T1 AB	T2 P1	NEBD	NEBD AB	NEBD P1
2023-11-24	2023-11-22-B-20°C-N2-	N2	N2		oui	rencontre gamettes	4 cellules	embryons + gonade	154	302	327	90	254	280		25	148	173	1.16892
	2023-11-22-B-20°C-N2--02	N2	N2		non											17	146	163	1.11644
	2023-11-22-B-20°C-N2--03	N2	N2		oui	rencontre gamettes	4 cellules	embryons + gonade	109	255	272	45	202	227		#REF!	#REF!	#REF!	#REF!
	2023-11-22-B-20°C-N2--04	N2	N2		oui	rencontre gamettes	4 cellules	embryons + gonade	90	237	249	26	185	207		12	147	159	1.08163
	2023-11-22- A-20°C-N2-	N2	N2		oui	rencontre gamettes	4 cellules	embryons + gonade	138	290	303	76	232	256
	2023-11-22- A-20°C-N2--02	N2	N2		oui	rencontre gamettes	4 cellules	embryons + gonade	189	339	356	119	288	310
	2023-11-22- A-20°C-N2--03	N2	N2		oui	rencontre gamettes	4 cellules	embryons + gonade	123	284	303	40	225	254
	2023-11-22- A-20°C-sv30-hetero-	sv30	HETERO		oui	rencontre gamettes	4 cellules	plusieurs embryons isolés	99	281	288	28	216	231
	2023-11-22- A-20°C-sv30-hetero--02	sv30	HETERO		oui	rencontre gamettes	4 cellules	isolé	169	342	348	72	276	299
	2023-11-22- A-20°C-sv30-hetero--03	sv30	HETERO		oui	rencontre gamettes	4 cellules	embryons + gonade	118	293	288	30	235	246
	2023-11-22- A-20°C-sv30-hetero--04	sv30	HETERO		oui	rencontre gamettes	4 cellules	embryons + gonade	96	264	272	32	206	231
	2023-11-22- A-20°C-sv30-hetero--05	sv30	HETERO						98	369	272	22	193	227
	2023-11-22-B-20°C-sv30-hetero-	sv30	HETERO		oui	rencontre gamettes	4 cellules	isolé	133	321	325	53	201	259		4	188	192	1.02128
	2023-11-22-B-20°C-sv30-hetero--02	sv30	HETERO		oui	rencontre gamettes	4 cellules	embryons + gonade	100	265	273	24	205	231		8	165	173	1.04848
	2023-11-22-B-20°C-sv30-hetero--03	sv30	HETERO		oui	rencontre gamettes	4 cellules	isolé	158	348	341	86	264	290		-7	190	183	0.963158
	2023-11-22-B-20°C-sv30-hetero--04	sv30	HETERO		oui	rencontre gamettes	4 cellules	isolé	125	287	293	43	188	241		6	162	168	1.03704
	2023-11-22-B-20°C-sv30-hetero--05	sv30	HETERO		oui	rencontre gamettes	4 cellules	embryons + gonade	168	336	348	94	263	288		12	168	180	1.07143
	2023-11-22-B-20°C-sv30-homo-	sv30	HOMO		non	rencontre gamettes	++	embryons + gonade	205	425		69				-425	220	-205	-0.931818
	2023-11-22-B-20°C-sv30-homo--02	sv30	HOMO		oui	rencontre gamettes	4 cellules	isolé	214	413	419	102	344	340		6	199	205	1.03015
	2023-11-22-B-20°C-sv30-homo--03	sv30	HOMO		oui	1 cellule	4 cellules	embryons + gonade	47	234	257		175	204		23	187	210	1.12299
	2023-11-22-B-20°C-sv30-homo--04	sv30	HOMO		oui	rencontre gamettes	4 cellules	isolé	173	373	385	89	288	313		12	200	212	1.06
	2023-11-22-B-20°C-sv30-homo--05	sv30	HOMO		non											12	210	222	1.05714
	2023-11-22- A-20°C-sv30-homo-	sv30	HOMO		oui	1 cellule	4 cellules	embryons + gonade	81	291	303		222	253		#REF!	#REF!	#REF!	#REF!
	2023-11-22- A-20°C-sv30-homo--02	sv30	HOMO		oui	rencontre gamettes	4 cellules	isolé	76	299	318	4	225	258		19	223	242	1.0852
	2023-11-22- A-20°C-sv30-homo--03	sv30	HOMO		non	1 cellule										0	0	0	#DIV/0!
	2023-11-22- A-20°C-sv30-homo--04	sv30	HOMO		oui	rencontre gamettes	4 cellules	embryons + gonade	168	356	367	77	291	313		11	188	199	1.05851
									T0	T1 AB	T2 P1	NEBD	NEBD AB	NEBD P1
2023-12-13	2023-12-13- A-20°C-N2	N2	N2		oui	rencontre gamettes	4 cellules	embryons + gonade	89	233	254	15	187	208		21	144	165	1.14583
	2023-12-13- A-20°C-N2-02	N2	N2		oui	rencontre gamettes	4 cellules	isolé	76	238	250	12	179	209		12	162	174	1.07407
	2023-12-13- A-20°C-N2-03	N2	N2		non				0	0	0	0	0	0		0	0	0	#DIV/0!
	2023-12-13- A-20°C-N2-04	N2	N2		oui	rencontre gamettes	4 cellules	embryons + gonade	80	248	264	13	190	213		16	168	184	1.09524
	2023-12-13- A-20°C-N2-05	N2	N2		oui	rencontre gamettes	4 cellules	isolé	139	287	307	55	234	262		20	148	168	1.13514
	2023-12-13- A-20°C-N2-06	N2	N2		oui	rencontre gamettes	4 cellules	embryons + gonade	63	208	223	2	157	175		66	94	160	1.70213
	2023-12-13- A-20°C-sv30 hetero	sv30	HETERO		oui	rencontre gamettes	4 cellules	isolé	151	308	313	55	245	269		5	157	162	1.03185
	2023-12-13- A-20°C-sv30 hetero-02	sv30	HETERO		oui	rencontre gamettes	4 cellules	isolé	122	289	302	64	233	249		13	167	180	1.07784
	2023-12-13- A-20°C-sv30 hetero-03	sv30	HETERO		oui	rencontre gamettes	4 cellules	isolé	102	273	279	22	204	222		6	171	177	1.03509
	2023-12-13- A-20°C-sv30 hetero-04	sv30	HETERO		non				115	0	0	0	0	0		0	-115	-115	1
	2023-12-13- A-20°C-sv30 hetero-05	sv30	HETERO		oui	rencontre gamettes	4 cellules	isolé	96	255	259	33	162	195		4	159	163	1.02516
	2023-12-13- A-20°C-sv30 homo	sv30	HOMO		non				0	0	0	107	0	0		0	0	0	#DIV/0!
	2023-12-13- A-20°C-sv30 homo-02	sv30	HOMO		oui	rencontre gamettes	4 cellules	isolé	155	376	374	40	292	307		-2	221	219	0.99095
	2023-12-13- A-20°C-sv30 homo-06	sv30	HOMO		oui	rencontre gamettes	4 cellules	embryons + gonade	204	378	405	132	320	358		27	174	201	1.15517
	2023-12-13- A-20°C-sv30 homo-07	sv30	HOMO		oui	rencontre gamettes	4 cellules	isolé	203	343	339	107	280	296		-4	140	136	0.971429
	2023-12-13-B-20°C-N2	N2	N2		oui	rencontre gamettes	4 cellules	embryons + gonade	153	319	331	89	256	282		12	166	178	1.07229
	2023-12-13-B-20°C-N2-02	N2	N2		oui	rencontre gamettes	4 cellules	embryons + gonade	87	252	278	13	192	221		26	165	191	1.15758
	2023-12-13-B-20°C-N2-03	N2	N2		oui	rencontre gamettes	4 cellules	embryons + gonade	107	251	270	44	214	238		19	144	163	1.13194
	2023-12-13-B-20°C-N2-04	N2	N2		non				0	0	0	0	0	0		0	0	0	#DIV/0!
	2023-12-13-B-20°C-N2-05	N2	N2		oui	rencontre gamettes	4 cellules	embryons + gonade	115	254	269	57	172	179		15	139	154	1.10791
	2023-12-13-B-20°C-sv30 hetero	sv30	HETERO		oui	rencontre gamettes	4 cellules	embryons + gonade	158	321	336	59	253	284		15	163	178	1.09202
	2023-12-13-B-20°C-sv30 hetero-02	sv30	HETERO		non				0	0	0	0	0	0		0	0	0	#DIV/0!
	2023-12-13-B-20°C-sv30 hetero-03	sv30	HETERO		oui	rencontre gamettes	4 cellules	isolé	65	230	235	4	165	187		5	165	170	1.0303
	2023-12-13-B-20°C-sv30 hetero-04	sv30	HETERO		oui	rencontre gamettes	4 cellules	isolé	140	319	316	67	241	271		-3	179	176	0.98324
	2023-12-13-B-20°C-sv30 hetero-05	sv30	HETERO		oui	rencontre gamettes	4 cellules	isolé	161	313	319	81	216	277		6	152	158	1.03947
	2023-12-13-B-20°C-sv30 hetero-06	sv30	HETERO		oui	rencontre gamettes	4 cellules	isolé	86	246	254	6	186	205		8	160	168	1.05
	2023-12-13-B-20°C-sv30 homo	sv30	HOMO		non				0	0	0	0	0	0		0	0	0	#DIV/0!
	2023-12-13-B-20°C-sv30 homo-02	sv30	HOMO		oui	rencontre gamettes	4 cellules	isolé	94	287	310	11	222	213		23	193	216	1.11917
	2023-12-13-B-20°C-sv30 homo-03	sv30	HOMO		non				0	0	0	0	0	0
	2023-12-13-B-20°C-sv30 homo-04	sv30	HOMO		non				0	0	0	0	0	0
	2023-12-13-B-20°C-sv30 homo-05	sv30	HOMO		non				0	0	0	0	0	0
	2023-12-13-B-20°C-sv30 homo-06	sv30	HOMO		oui	rencontre gamettes	4 cellules	embryons + gonade	106	315	321	35	256	261
	2023-12-13-B-20°C-sv30 homo-07	sv30	HOMO		non				0	0	0	0	0	0
	2023-12-13-B-20°C-sv30 homo-08	sv30	HOMO		oui	rencontre gamettes	4 cellules	embryons + gonade	135	284	311	48	239	267
									T0	T1 AB	T2 P1	NEBD	NEBD AB	NEBD P1
2023-12-14	2023-12-14- A-20°C-N2	N2	N2		oui	rencontre gamettes	4 cellules	isolé	130	289	303	63	239	234
	2023-12-14- A-20°C-N2-02	N2	N2		oui	rencontre gamettes	4 cellules	isolé	159	317	335	73	233	255
	2023-12-14- A-20°C-sv30-hetero	sv30	HETERO		oui	rencontre gamettes	4 cellules	embryons + gonade	183	348	360	106	260	308
	2023-12-14- A-20°C-sv30-hetero001	sv30	HETERO		oui	rencontre gamettes	4 cellules	embryons + gonade	106	277	282	32	206	237
	2023-12-14- A-20°C-sv30-hetero-02	sv30	HETERO		oui	rencontre gamettes	4 cellules	isolé	88	244	249	4	177	196
	2023-12-14- A-20°C-sv30-hetero-03	sv30	HETERO		oui	rencontre gamettes	4 cellules	isolé	68	233	244	4	185	204
	2023-12-14- A-20°C-sv30-hetero-04	sv30	HETERO		oui	rencontre gamettes	4 cellules	isolé	137	301	309	66	208	265
	2023-12-14- A-20°C-sv30-homo	sv30	HOMO		oui	rencontre gamettes	4 cellules	isolé	111	353	363	32	275	320
	2023-12-14- A-20°C-sv30-homo-02	sv30	HOMO		oui	rencontre gamettes	4 cellules	embryons + gonade	80	275	283	12	216	216
	2023-12-14- A-20°C-sv30-homo-03	sv30	HOMO		oui	rencontre gamettes	4 cellules	embryons + gonade	139	340	345	62	265	305
	2023-12-14- A-20°C-sv30-homo-04	sv30	HOMO		oui	rencontre gamettes	4 cellules	embryons + gonade	90	299	274	22	204	238
	2023-12-14-B-20°C-N2	N2	N2		oui	rencontre gamettes	4 cellules	embryons + gonade	118	260	285	53	220	244
	2023-12-14-B-20°C-N2-0	N2	N2		oui	rencontre gamettes	4 cellules	isolé	82	238	251	15	178	203
	2023-12-14-B-20°C-sv30-hetero	sv30	HETERO		oui	rencontre gamettes	4 cellules	isolé	134	312	319	36	236	261
	2023-12-14-B-20°C-sv30-hetero -02	sv30	HETERO		oui	rencontre gamettes	4 cellules	embryons + gonade	91	245	255	9	193	211
	2023-12-14-B-20°C-sv30-hetero -03	sv30	HETERO		oui	rencontre gamettes	4 cellules	embryons + gonade	171	337	333	99	235	249
	2023-12-14-B-20°C-sv30-hetero -04	sv30	HETERO		oui	rencontre gamettes	4 cellules	embryons + gonade	103	301	318	17	229	268
	2023-12-14-B-20°C-sv30-hetero -05	sv30	HETERO		oui	rencontre gamettes	4 cellules	embryons + gonade	101	267	283	25	159	162
	2023-12-14-B-20°C-sv30-homo-05	sv30	HOMO		oui	rencontre gamettes	4 cellules	embryons + gonade	135	352	362	17	283	306
	2023-12-14-B-20°C-sv30-homo-06	sv30	HOMO		oui	rencontre gamettes	4 cellules	embryons + gonade	460	689	733	93	641	643
									T0	T1 AB	T2 P1	NEBD	NEBD AB	NEBD P1
2023-10-25	2023-10-25- A-25°C 5h-N2-	N2	N2		oui	rencontre gamettes	4 cellules	isolé	64	226	256	36	154	218
	2023-10-25- A-25°C 5h-N2--02	N2	N2		oui	rencontre gamettes	4 cellules	plusieurs embryons isolés	56	224	245	25	184	215
	2023-10-24-B-25°C 5h-N2 -	N2	N2		oui	1 cellule	4 cellules	embryons + gonade	10	170	189		135	158
	2023-10-24-B-25°C 5h-N2 - -02	N2	N2		non	2 cellules	4 cellules	embryons + gonade		146	173		109	135
	2023-10-24-B-25°C 5h-N2 - -03	N2	N2		non	rencontre gamettes	4 cellules	isolé	67	216	252	42	197	221	embryon dans une bulle
	2023-10-25- A-25°C 5h-sur6ts-	sur-6ts	sur-6ts		oui	rencontre gamettes	4 cellules	isolé	132	378	402	87	334	350
	2023-10-25- A-25°C 5h-sur6ts--02	sur-6ts	sur-6ts		non		2 cellules		75			42
	2023-10-25- A-25°C 5h-sur6ts--03	sur-6ts	sur-6ts		non
	2023-10-25- A-25°C 5h-sur6ts--04	sur-6ts	sur-6ts		non
	2023-10-24-B-25°C 5h-sur6ts -	sur-6ts	sur-6ts		oui	rencontre gamettes	4 cellules	isolé	135	372	368	99	330	334	P1 FIRST
	2023-10-24-B-25°C 5h-sur6ts - -02	sur-6ts	sur-6ts		oui	rencontre gamettes	4 cellules	isolé	79	321	311	59?	268	275	P1 FIRST
	2023-10-24-B-25°C 5h-sur6ts - -03	sur-6ts	sur-6ts		oui	rencontre gamettes	4 cellules	embryons + gonade	66	284	278	22	247	245
	2023-10-24-B-25°C 5h-sur6ts - -04	sur-6ts	sur-6ts		oui	rencontre gamettes	4 cellules	isolé	104	306	316	68	273	281
	2023-10-24-B-25°C 5h-sur6ts - -05	sur-6ts	sur-6ts		oui	rencontre gamettes	4 cellules	isolé	66	279	297	46	240	254
Date	Nom fichier	génotype	exploitable	stade début vidéo	stade fin vidéo	type embryon	NEBD	P0	NEBD AB	NEBD P1	T1 AB	T2 P1		CytK AB - P0	CytK P1 - P0	CytK P1 -CytK AB	CytK P1 - P0 /CytK AB - P0
							NEBD	P0	NEBD AB	NEBD P1	CytK AB	CytK P1
2024-01-16	2024-01-16- A-5h-25°C-N2	N2	oui	1 cellule	4 cellules	isolé		43	185	210	218	247		875	1020	145	1.16571
	2024-01-16- A-5h-25°C-N2-02	N2	oui	rencontre gamettes	4 cellules	embryons + gonade	66	102	251	277	291	326		945	1120	175	1.18519
	2024-01-16- A-5h-25°C-N2-03	N2	non				X	X	X	X	X	X		#VALUE!	#VALUE!	#VALUE!	#VALUE!
	2024-01-16- A-5h-25°C-N2-04	N2	oui	1 cellule	4 cellules	embryons + gonade	X	5	156	178	191	217		930	1060	130	1.13978
	2024-01-16-B-5h-25°C-N2-02	N2	oui	rencontre gamettes	4 cellules	plusieurs embryons isolés	60	108	252	279	292	324		920	1080	160	1.17391
	2024-01-16-B-5h-25°C-N2-03	N2	oui	rencontre gamettes	4 cellules	isolé	98	134	285	308	318	351		920	1085	165	1.17935
	2024-01-16-B-5h-25°C-N2-04	N2	oui	rencontre gamettes	4 cellules	embryons + gonade	12	51	208	234	245	274		970	1115	145	1.14948
	2024-01-16- A-5h-25°C-sur-6ts	sur-6ts	non	rencontre gamettes	4 cellules	isolé	161	217	569	655	627	728	P1 divise en 3	2050	2555	505	1.24634
	2024-01-16- A-5h-25°C-sur-6ts-02	sur-6ts	non	1 cellule	4 cellules	embryons + gonade	X	1	265	299	317	354		1580	1765	185	1.11709
	2024-01-16- A-5h-25°C-sur-6ts-03	sur-6ts	oui	rencontre gamettes	4 cellules	embryons + gonade	138	183	372	398	413	437		1150	1270	120	1.10435
	2024-01-16- A-5h-25°C-sur-6ts-04	sur-6ts	oui	rencontre gamettes	4 cellules	isolé	36	69	273	281	310	320		1205	1255	50	1.04149
	2024-01-16-B-5h-25°C-sur-6ts	sur-6ts	oui	rencontre gamettes	4 cellules	embryons + gonade	198	269	585	591	652	706		1915	2185	270	1.14099
	2024-01-16-B-5h-25°C-sur-6ts-02	sur-6ts	oui	rencontre gamettes	4 cellules	embryons + gonade	221	284	511	541	568	594		1420	1550	130	1.09155
	2024-01-16-B-5h-25°C-sur-6ts-03	sur-6ts	oui	rencontre gamettes	4 cellules	embryons + gonade	125	161	358	390	412	445		1255	1420	165	1.13147
							NEBD	P0	NEBD AB	NEBD P1	CytK AB	CytK P1
2024-01-18	2024-01-18- A-5h-25°C-N2	N2	oui	rencontre gamettes	4 cellules	isolé	19	54	192	199	230	259		880	1025	145	1.16477
	2024-01-18- A-5h-25°C-N2-02	N2	oui	rencontre gamettes	4 cellules	isolé	49	80	221	245	256	284		880	1020	140	1.15909
	2024-01-18- A-5h-25°C-N2-03	N2	non	1 cellule	4 cellules	isolé	37	111	X	X	X	X		#VALUE!	#VALUE!	#VALUE!	#VALUE!
	2024-01-18- A-5h-25°C-N2-04	N2	oui	rencontre gamettes	2 cellules	isolé	37	71	221	247	254	287		915	1080	165	1.18033
	2024-01-18- A-5h-25°C-N2-05	N2	oui	1 cellule	4 cellules	embryons + gonade	X	41	189	212	218	245		885	1020	135	1.15254
	2024-01-18- A-5h-25°C-N2-06	N2	oui	rencontre gamettes	4 cellules	isolé	114	148	287	315	322	351		870	1015	145	1.16667
	2024-01-18- A-5h-25°C-N2-07	N2	oui	rencontre gamettes	4 cellules	embryons + gonade	14	49	178	207	217	243		840	970	130	1.15476
	2024-01-18-B-5h-25°C-N2	N2	oui	rencontre gamettes	4 cellules	isolé	39	70	205	225	238	264		840	970	130	1.15476
	2024-01-18-B-5h-25°C-N2-02	N2	non	rencontre gamettes	2 cellules		X	X	X	X	X	X		#VALUE!	#VALUE!	#VALUE!	#VALUE!
	2024-01-18-B-5h-25°C-N2-04	N2	oui	rencontre gamettes	4 cellules	embryons + gonade	29	61	206	228	226	269		825	1040	215	1.26061
	2024-01-18-B-5h-25°C-N2-05	N2	oui	rencontre gamettes	4 cellules	isolé	97	143	284	315	318	349		875	1030	155	1.17714
	2024-01-18-B-5h-25°C-N2-06	N2	oui	rencontre gamettes	4 cellules	isolé	13	38	177	206	216	243		890	1025	135	1.15169
	2024-01-18- A-5h-25°C-sur-6ts	sur-6ts	oui	rencontre gamettes	4 cellules	isolé	143	206	450	473	511	529		1525	1615	90	1.05902
	2024-01-18- A-5h-25°C-sur-6ts-02	sur-6ts	oui	rencontre gamettes	4 cellules	embryons + gonade	34	78	329	342	370	399		1460	1605	145	1.09932
	2024-01-18- A-5h-25°C-sur-6ts-03	sur-6ts	oui	rencontre gamettes	4 cellules	isolé	29	55	271	302	335	348		1400	1465	65	1.04643
	2024-01-18- A-5h-25°C-sur-6ts-04	sur-6ts	oui	1 cellule	4 cellules	isolé	X	84	274	275	331	361		1235	1385	150	1.12146
	2024-01-18- A-5h-25°C-sur-6ts-05	sur-6ts	oui	1 cellule	4 cellules	embryons + gonade	88	121	332	340	390	392		1345	1355	10	1.00743
	2024-01-18-B-5h-25°C-sur-6ts	sur-6ts	non	1 cellule	4 cellules	isolé	252	293	557	609	617	660	P1 divise en 3	1620	1835	215	1.13272
	2024-01-18-B-5h-25°C-sur-6ts1	sur-6ts	oui	rencontre gamettes	4 cellules	isolé	33	72	239	254	277	294		1025	1110	85	1.08293
	2024-01-18-B-5h-25°C-sur-6ts-02	sur-6ts	oui	rencontre gamettes	4 cellules	isolé	146	192	414	431	448	477		1280	1425	145	1.11328
	2024-01-18-B-5h-25°C-sur-6ts-03	sur-6ts	oui	rencontre gamettes	4 cellules	isolé	63	94	310	331	342	375		1240	1405	165	1.13306
	2024-01-18-B-5h-25°C-sur-6ts-04	sur-6ts	oui	rencontre gamettes	4 cellules	isolé	147	177	381	390	426	424		1245	1235	-10	0.991968
	2024-01-18-B-5h-25°C-sur-6ts-05	sur-6ts	oui	rencontre gamettes	4 cellules	isolé	122	147	366	368	420	398		1365	1255	-110	0.919414
							NEBD	P0	NEBD AB	NEBD P1	CytK AB	CytK P1
2024-01-19	2024-01-19- A-5h-25°C-N2	N2	oui	rencontre gamettes	4 cellules	embryons + gonade	8	70	285	314	335	371		1325	1505	180	1.13585
	2024-01-19- A-5h-25°C-N2-1	N2	oui	rencontre gamettes	4 cellules	isolé	79	105	238	268	276	294		855	945	90	1.10526
	2024-01-19- A-5h-25°C-N2-1-02	N2	oui	1 cellule	4 cellules	isolé		32	169	196	204	236		860	1020	160	1.18605
	2024-01-19- A-5h-25°C-N2-02	N2	oui	rencontre gamettes	4 cellules	isolé	132	180	364	395	410	440		1150	1300	150	1.13043
	2024-01-19- A-5h-25°C-N2-03	N2	oui	1 cellule	4 cellules	isolé	76	115	285	308	318	351		1015	1180	165	1.16256
	2024-01-19-B-5h-25°C-N2	N2	oui	1 cellule	4 cellules	isolé		35	266	300	318	357		1415	1610	195	1.13781
	2024-01-19-B-5h-25°C-N2-1	N2	oui	rencontre gamettes	4 cellules	isolé	95	124	254	282	292	309		840	925	85	1.10119
	2024-01-19-B-5h-25°C-N2-1-02	N2	oui	rencontre gamettes	4 cellules	isolé	72	106	240	264	273	294		835	940	105	1.12575
	2024-01-19-B-5h-25°C-N2-02	N2	oui	1 cellule	4 cellules	isolé	X	17	224	257	278	318		1305	1505	200	1.15326
	2024-01-19-B-5h-25°C-N2-03	N2	oui	rencontre gamettes	4 cellules	isolé	142	185	355	381	402	422		1085	1185	100	1.09217
	2024-01-19- A-5h-25°C-sur-6ts	sur-6ts	oui	rencontre gamettes	4 cellules	embryons + gonade	165	194	362	389	406	429		1060	1175	115	1.10849
	2024-01-19- A-5h-25°C-sur-6ts-0	sur-6ts	oui	rencontre gamettes	4 cellules	embryons + gonade	22	53	246	259	286	296		1165	1215	50	1.04292
	2024-01-19- A-5h-25°C-sur-6ts-02	sur-6ts	oui	rencontre gamettes	4 cellules	embryons + gonade	99	139	287	300	316	337		885	990	105	1.11864
	2024-01-19- A-5h-25°C-sur-6ts-03	sur-6ts	oui	rencontre gamettes	4 cellules	isolé	108	143	296	317	334	353		955	1050	95	1.09948
	2024-01-19- A-5h-25°C-sur-6ts-04	sur-6ts	oui	rencontre gamettes	4 cellules	embryons + gonade	65	93	247	248	285	274		960	905	-55	0.942708
	2024-01-19- A-5h-25°C-sur-6ts-05	sur-6ts	oui	rencontre gamettes	4 cellules	isolé	103	140	287	316	325	343		925	1015	90	1.0973
	2024-01-19-B-5h-25°C-sur-6ts	sur-6ts	oui	rencontre gamettes	4 cellules	embryons + gonade	130	165	339	366	380	403		1075	1190	115	1.10698
	2024-01-19-B-5h-25°C-sur-6ts-02	sur-6ts	oui	rencontre gamettes	4 cellules	isolé	45	78	251	271	285	310		1035	1160	125	1.12077
	2024-01-19-B-5h-25°C-sur-6ts-04	sur-6ts	non				x	x	x	x	x	x		#VALUE!	#VALUE!	#VALUE!	#VALUE!
	2024-01-19-B-5h-25°C-sur-6ts-05	sur-6ts	oui	rencontre gamettes	4 cellules	embryons + gonade	7	30	183	206	218	242		940	1060	120	1.12766
	2024-01-19-B-5h-25°C-sur-6ts-06	sur-6ts	oui	rencontre gamettes	4 cellules	embryons + gonade	112	152	303	324	350	365		990	1065	75	1.07576
	2024-01-19-B-5h-25°C-sur-6ts-07	sur-6ts	oui	rencontre gamettes	4 cellules	isolé	87	128	257	311	324	347		980	1095	115	1.11735
	2024-01-19-B-5h-25°C-sur-6ts-08	sur-6ts	oui	rencontre gamettes	4 cellules	isolé	66	92	245	265	279	301		935	1045	110	1.11765
							NEBD	P0	NEBD AB	NEBD P1	CytK AB	CytK P1
							NEBD	P0	NEBD AB	NEBD P1	CytK AB	CytK P1
2024-01-24	2024-01-24- A-5h-25°C-N2	N2	oui	rencontre gamettes	4 cellules	isolé	117	159	343	371	388	419		1145	1300	155	1.13537
	2024-01-24- A-5h-25°C-N2-02	N2	oui	rencontre gamettes	4 cellules	isolé	87	113	281	305	322	352		1045	1195	150	1.14354
	2024-01-24- A-5h-25°C-n2-03	N2	oui	rencontre gamettes	4 cellules	isolé	6	32	158	183	194	217		810	925	115	1.14198
	2024-01-24- A-5h-25°C-n2-04	N2	oui	rencontre gamettes	4 cellules	embryons + gonade	66	98	234	266	269	299		855	1005	150	1.17544
	2024-01-24- A-5h-25°C-n2-05	N2	oui	rencontre gamettes	4 cellules	embryons + gonade	19	51	187	213	222	249		855	990	135	1.15789
	2024-01-24- A-5h-25°C-n2-06	N2	oui	rencontre gamettes	4 cellules	isolé	x	12	127	160	168	196		780	920	140	1.17949
	2024-01-24- A-5h-25°C-n2-07	N2	oui	rencontre gamettes	4 cellules	isolé	x	32	155	184	184	209		760	885	125	1.16447
	2024-01-24- A-5h-25°C-n2-08	N2	oui	rencontre gamettes	4 cellules	isolé	x	26	152	180	181	210		775	920	145	1.1871
	2024-01-24-B-5h-25°C-n2 0	N2	oui	rencontre gamettes	4 cellules	embryons + gonade	86	120	249	273	286	310		830	950	120	1.14458
	2024-01-24-B-5h-25°C-N2-02	N2	oui	rencontre gamettes	4 cellules	embryons + gonade	191	232	427	435	461	496		1145	1320	175	1.15284
	2024-01-24-B-5h-25°C-N2-03	N2	oui	rencontre gamettes	4 cellules	embryons + gonade	112	141	318	329	345	375		1020	1170	150	1.14706
	2024-01-24-B-5h-25°C-n2-04	N2	oui	rencontre gamettes	4 cellules	embryons + gonade	115	140	285	304	311	346		855	1030	175	1.20468
	2024-01-24-B-5h-25°C-n2-05	N2	oui	rencontre gamettes	4 cellules	plusieurs embryons isolés	57	88	220	246	249	272		805	920	115	1.14286
	2024-01-24-B-5h-25°C-n2-06	N2	oui	rencontre gamettes	4 cellules	embryons + gonade	39	72	200	222	232	256		800	920	120	1.15
	2024-01-24-B-5h-25°C-n2-07	N2	oui	rencontre gamettes	4 cellules	isolé	76	106	235	260	263	296		785	950	165	1.21019
	2024-01-24- A-5h-25°C-sur-6ts	sur-6ts	oui	rencontre gamettes	4 cellules	embryons + gonade	64	105	330	343	364	397		1295	1460	165	1.12741
	2024-01-24- A-5h-25°C-sur-6ts-02	sur-6ts	oui	rencontre gamettes	4 cellules	isolé	98	124	304	313	347	355		1115	1155	40	1.03587
	2024-01-24- A-5h-25°C-sur-6ts-03	sur-6ts	oui	rencontre gamettes	4 cellules	isolé	38	64	249	265	283	303		1095	1195	100	1.09132
	2024-01-24- A-5h-25°C-sur-6ts-04	sur-6ts	oui	rencontre gamettes	4 cellules	isolé	41	77	248	276	289	314		1060	1185	125	1.11792
	2024-01-24- A-5h-25°C-sur-6ts-05	sur-6ts	oui	rencontre gamettes	4 cellules	isolé	77	88	275	288	313	324		1125	1180	55	1.04889
	2024-01-24- A-5h-25°C-sur-6ts-06	sur-6ts	oui	rencontre gamettes	4 cellules	isolé	63	91	249	298	294	334		1015	1215	200	1.19704
	2024-01-24- A-5h-25°C-sur-6ts-07	sur-6ts	oui	rencontre gamettes	4 cellules	isolé	x	21	185	200	221	251		1000	1150	150	1.15
	2024-01-24-B-5h-25°C-sur-6ts	sur-6ts	oui	rencontre gamettes	4 cellules	isolé	115	152	345	376	397	422		1225	1350	125	1.10204
	2024-01-24-B-5h-25°C-sur-6ts-02	sur-6ts	oui	rencontre gamettes	4 cellules	embryons + gonade	60	91	266	281	310	328		1095	1185	90	1.08219
	2024-01-24-B-5h-25°C-sur-6ts-03	sur-6ts	oui	rencontre gamettes	4 cellules	embryons + gonade	51	94	260	279	300	311		1030	1085	55	1.0534
	2024-01-24-B-5h-25°C-sur-6ts-04	sur-6ts	oui	rencontre gamettes	4 cellules	plusieurs embryons isolés	62	89	257	279	299	313		1050	1120	70	1.06667
	2024-01-24-B-5h-25°C-sur-6ts-05	sur-6ts	oui	rencontre gamettes	4 cellules	isolé	x	26	196	206	229	244		1015	1090	75	1.07389
	2024-01-24-B-5h-25°C-sur-6ts-06	sur-6ts	oui	rencontre gamettes	4 cellules	plusieurs embryons isolés	102	133	287	316	325	356		960	1115	155	1.16146
	2024-01-24-B-5h-25°C-sur-6ts-07	sur-6ts	oui	rencontre gamettes	4 cellules	plusieurs embryons isolés	41	56	224	235	254	277		990	1105	115	1.11616
							NEBD	P0	NEBD AB	NEBD P1	CytK AB	CytK P1
2024-01-25	2024-01-25- A-5h-25°C-Dkin-4	Δkin4	oui	rencontre gamettes	4 cellules	embryons + gonade	73	108	236	264	267	295		795	935	140	1.1761
	2024-01-25- A-5h-25°C-Dkin-4 -02	Δkin4	oui	rencontre gamettes	4 cellules	embryons + gonade	12	47	180	213	215	245		840	990	150	1.17857
	2024-01-25- A-5h-25°C-Dkin-4 -03	Δkin4	oui	rencontre gamettes	4 cellules	plusieurs embryons isolés	26	56	194	221	221	254		825	990	165	1.2
	2024-01-25- A-5h-25°C-Dkin-4 -04	Δkin4	oui	rencontre gamettes	4 cellules	isolé	80	107	241	276	278	307		855	1000	145	1.16959
	2024-01-25- A-5h-25°C-Dkin-4 -05	Δkin4	oui	rencontre gamettes	4 cellules	isolé	16	62	195	230	233	259		855	985	130	1.15205
	2024-01-25-B-5h-25°C-Dkin-4	Δkin4	oui	rencontre gamettes	4 cellules	embryons + gonade	126	158	295	332	335	373		885	1075	190	1.21469
	2024-01-25-B-5h-25°C-Dkin-4 -02	Δkin4	oui	rencontre gamettes	4 cellules	embryons + gonade	12	44	187	206	214	242		850	990	140	1.16471
	2024-01-25-B-5h-25°C-Dkin-4 -03	Δkin4	oui	rencontre gamettes	4 cellules	embryons + gonade	37	84	215	244	251	278		835	970	135	1.16168
	2024-01-25-B-5h-25°C-Dkin-4 -04	Δkin4	oui	rencontre gamettes	4 cellules	isolé	29	59	202	233	234	262		875	1015	140	1.16
	2024-01-25-B-5h-25°C-Dkin-4 -05	Δkin4	oui	rencontre gamettes	4 cellules	embryons + gonade	23	62	193	224	226	249		820	935	115	1.14024
	2024-01-25- A-5h-25°C-N2	N2	oui	rencontre gamettes	4 cellules	isolé	x	22	145	166	174	198		760	880	120	1.15789
	2024-01-25- A-5h-25°C-N2 -02	N2	oui	rencontre gamettes	4 cellules	embryons + gonade	19	43	174	189	200	222		785	895	110	1.14013
	2024-01-25- A-5h-25°C-N2 -03	N2	oui	rencontre gamettes	4 cellules	isolé	10	41	155	185	191	214		750	865	115	1.15333
	2024-01-25- A-5h-25°C-N2 -04	N2	oui	rencontre gamettes	4 cellules	isolé	x	26	149	171	179	202		765	880	115	1.15033
	2024-01-25- A-5h-25°C-N2 -05	N2	oui	rencontre gamettes	4 cellules	embryons + gonade	27	46	188	213	211	242		825	980	155	1.18788
	2024-01-25- A-5h-25°C-N2 -06	N2	oui	rencontre gamettes	4 cellules	embryons + gonade	44	64	198	220	224	251		800	935	135	1.16875
	2024-01-25-B-5h-25°C-N2	N2	oui	rencontre gamettes	4 cellules	embryons + gonade	48	83	216	241	241	276		790	965	175	1.22152
	2024-01-25-B-5h-25°C-N2 -02	N2	oui	rencontre gamettes	4 cellules	embryons + gonade	18	41	166	190	192	214		755	865	110	1.1457
	2024-01-25-B-5h-25°C-N2 -03	N2	oui	rencontre gamettes	4 cellules	embryons + gonade	30	53	181	204	215	239		810	930	120	1.14815
	2024-01-25-B-5h-25°C-N2 -04	N2	oui	rencontre gamettes	4 cellules	embryons + gonade	10	34	156	172	180	202		730	840	110	1.15068
	2024-01-25-B-5h-25°C-N2 -05	N2	oui	rencontre gamettes	4 cellules	embryons + gonade	16	45	211	243	259	314		1070	1345	275	1.25701
	2024-01-25- A-5h-25°C-sur-6ts	sur-6ts	oui	rencontre gamettes	4 cellules	embryons + gonade	50	73	251	260	290	285		1085	1060	-25	0.976959
	2024-01-25- A-5h-25°C-sur-6ts-02	sur-6ts	oui	rencontre gamettes	4 cellules	plusieurs embryons isolés	34	48	223	238	267	279		1095	1155	60	1.05479
	2024-01-25- A-5h-25°C-sur-6ts-03	sur-6ts	oui	rencontre gamettes	4 cellules	plusieurs embryons isolés	72	106	266	289	294	321		940	1075	135	1.14362
	2024-01-25- A-5h-25°C-sur-6ts-04	sur-6ts	oui	rencontre gamettes	4 cellules	embryons + gonade	x	22	195	207	221	237		995	1075	80	1.0804
	2024-01-25- A-5h-25°C-sur-6ts-05	sur-6ts	oui	rencontre gamettes	4 cellules	embryons + gonade	75	107	266	276	296	305		945	990	45	1.04762
	2024-01-25-B-5h-25°C-sur-6ts	sur-6ts	oui	rencontre gamettes	4 cellules	isolé	61	81	249	271	281	302		1000	1105	105	1.105
	2024-01-25-B-5h-25°C-sur-6ts -02	sur-6ts	oui	rencontre gamettes	4 cellules	isolé	73	102	275	286	299	319		985	1085	100	1.10152
	2024-01-25-B-5h-25°C-sur-6ts -03	sur-6ts	oui	rencontre gamettes	4 cellules	isolé	67	92	249	284	290	312		990	1100	110	1.11111
	2024-01-25-B-5h-25°C-sur-6ts -04	sur-6ts	oui	rencontre gamettes	4 cellules	isolé	88	119	306	313	335	348		1080	1145	65	1.06019
	2024-01-25-B-5h-25°C-sur-6ts -05	sur-6ts	oui	rencontre gamettes	4 cellules	isolé	32	63	211	221	242	269		895	1030	135	1.15084
	2024-01-25- A-5h-25°C-sur-6ts-Dkin4	sur-6ts//Δkin4	oui	rencontre gamettes	4 cellules	isolé	95	137	325	352	367	385		1150	1240	90	1.07826
	2024-01-25- A-5h-25°C-sur-6ts-Dkin4 -02	sur-6ts//Δkin4	oui	rencontre gamettes	4 cellules	embryons + gonade	139	190	341	369	375	414		925	1120	195	1.21081
	2024-01-25- A-5h-25°C-sur-6ts-Dkin4 -03	sur-6ts//Δkin4	oui	rencontre gamettes	4 cellules	isolé	x	23	189	208	226	247		1015	1120	105	1.10345
	2024-01-25- A-5h-25°C-sur-6ts-Dkin4 -04	sur-6ts//Δkin4	oui	rencontre gamettes	4 cellules	embryons + gonade	84	123	277	298	309	338	granul	930	1075	145	1.15591
	2024-01-25- A-5h-25°C-sur-6ts-Dkin4 -05	sur-6ts//Δkin4	oui	rencontre gamettes	4 cellules	isolé	45	84	230	249	254	278		850	970	120	1.14118
	2024-01-25- A-5h-25°C-sur-6ts-Dkin4 -06	sur-6ts//Δkin4	oui	rencontre gamettes	4 cellules	embryons + gonade	24	51	192	208	228	252		885	1005	120	1.13559
	2024-01-25-B-5h-25°C-sur-6ts-Dkin4	sur-6ts//Δkin4	oui	rencontre gamettes	4 cellules	embryons + gonade	42	85	277	306	317	349		1160	1320	160	1.13793
	2024-01-25-B-5h-25°C-sur-6ts-Dkin4 -02	sur-6ts//Δkin4	oui	rencontre gamettes	4 cellules	isolé	27	65	244	257	275	308		1050	1215	165	1.15714
	2024-01-25-B-5h-25°C-sur-6ts-Dkin4 -03	sur-6ts//Δkin4	oui	rencontre gamettes	4 cellules	embryons + gonade	51	92	279	295	307	336		1075	1220	145	1.13488
	2024-01-25-B-5h-25°C-sur-6ts-Dkin4 -04	sur-6ts//Δkin4	oui	rencontre gamettes	4 cellules	isolé	58	80	238	255	268	293		940	1065	125	1.13298
	2024-01-25-B-5h-25°C-sur-6ts-Dkin4 -05	sur-6ts//Δkin4	oui	rencontre gamettes	4 cellules	isolé	101	132	279	299	312	333		900	1005	105	1.11667
	2024-01-25-B-5h-25°C-sur-6ts-Dkin4 -06	sur-6ts//Δkin4	oui	rencontre gamettes	4 cellules	isolé	40	73	225	239	253	276		900	1015	115	1.12778
							NEBD	P0	NEBD AB	NEBD P1	CytK AB	CytK P1
2024-01-26	2024-01-26- A-5h-25°C-Dkin4	Δkin4	oui	rencontre gamettes	4 cellules	isolé	53	85	240	270	270	309		925	1120	195	1.21081
	2024-01-26- A-5h-25°C-Dkin4 -02	Δkin4	oui	rencontre gamettes	4 cellules	isolé	122	164	310	339	345	374		905	1050	145	1.16022
	2024-01-26- A-5h-25°C-Dkin4 -03	Δkin4	oui	rencontre gamettes	4 cellules	embryons + gonade	52	81	226	252	249	276		840	975	135	1.16071
	2024-01-26- A-5h-25°C-Dkin4 -04	Δkin4	oui	rencontre gamettes	4 cellules	embryons + gonade	x	7	156	176	185	213		890	1030	140	1.1573
	2024-01-26- A-5h-25°C-Dkin4 -05	Δkin4	oui	rencontre gamettes	4 cellules	isolé	22	51	189	216	227	256		880	1025	145	1.16477
	2024-01-26-B-5h-25°C-Dkin4	Δkin4	oui	rencontre gamettes	4 cellules	isolé	12	53	189	219	229	252		880	995	115	1.13068
	2024-01-26-B-5h-25°C-Dkin4 -02	Δkin4	oui	rencontre gamettes	4 cellules	embryons + gonade	12	53	218	239	253	272		1000	1095	95	1.095
	2024-01-26-B-5h-25°C-Dkin4 -03	Δkin4	oui	rencontre gamettes	4 cellules	isolé	13	51	190	212	224	250		865	995	130	1.15029
	2024-01-26-B-5h-25°C-Dkin4 -05	Δkin4	oui	rencontre gamettes	4 cellules	embryons + gonade	x	27	167	201	205	247		890	1100	210	1.23596
	2024-01-26-B-5h-25°C-Dkin4 -06	Δkin4	oui	rencontre gamettes	4 cellules	isolé	x	30	162	187	198	224		840	970	130	1.15476
	2024-01-26-B-5h-25°C-sur-6ts--Dkin-4	sur-6ts//Δkin4	oui	rencontre gamettes	4 cellules	isolé	21	51	188	207	217	237		830	930	100	1.12048
	2024-01-26-B-5h-25°C-sur-6ts--Dkin-4 -02	sur-6ts//Δkin4	oui	rencontre gamettes	4 cellules	isolé	16	43	187	276	311	343		1340	1500	160	1.1194
	2024-01-26-B-5h-25°C-sur-6ts--Dkin-4 -03	sur-6ts//Δkin4	oui	rencontre gamettes	4 cellules	isolé	35	64	209	221	231	257		835	965	130	1.15569
	2024-01-26-B-5h-25°C-sur-6ts--Dkin-4 -04	sur-6ts//Δkin4	oui	rencontre gamettes	4 cellules	isolé	x	37	176	190	202	219		825	910	85	1.10303
	2024-01-26-B-5h-25°C-sur-6ts--Dkin-4 -05	sur-6ts//Δkin4	oui	rencontre gamettes	4 cellules	isolé	41	68	211	219	235	249		835	905	70	1.08383
	2024-01-26- A-5h-25°C-sur-6ts--Dkin4	sur-6ts//Δkin4	oui	rencontre gamettes	4 cellules	isolé	30	64	192	213	226	245		810	905	95	1.11728
	2024-01-26- A-5h-25°C-sur-6ts--Dkin4 -02	sur-6ts//Δkin4	oui	rencontre gamettes	4 cellules	isolé	43	62	207	221	233	255		855	965	110	1.12865
	2024-01-26- A-5h-25°C-sur-6ts--Dkin4 -03	sur-6ts//Δkin4	oui	rencontre gamettes	4 cellules	isolé	14	38	168	178	204	211		830	865	35	1.04217
	2024-01-26- A-5h-25°C-sur-6ts--Dkin4 -04	sur-6ts//Δkin4	oui	rencontre gamettes	4 cellules	isolé	22	61	213	233	244	258		915	985	70	1.0765
	2024-01-26- A-5h-25°C-sur-6ts--Dkin4 -05	sur-6ts//Δkin4	oui	rencontre gamettes	4 cellules	isolé	87	115	252	260	276	293		805	890	85	1.10559
	2024-01-26- A-5h-25°C-N2-02	N2	oui	rencontre gamettes	4 cellules	embryons + gonade	x	34	198	227	236	268		1010	1170	160	1.15842
	2024-01-26- A-5h-25°C-N2-03	N2	oui	rencontre gamettes	4 cellules	plusieurs embryons isolés	37	68	229	248	267	286		995	1090	95	1.09548
	2024-01-26- A-5h-25°C-N2-04	N2	oui	rencontre gamettes	4 cellules	isolé	51	78	222	244	254	284		880	1030	150	1.17045
	2024-01-26- A-5h-25°C-N2-05	N2	oui	rencontre gamettes	4 cellules	embryons + gonade	35	56	201	221	229	253		865	985	120	1.13873
	2024-01-26- A-5h-25°C-N2-06	N2	oui	rencontre gamettes	4 cellules	isolé	15	47	183	221	209	238		810	955	145	1.17901
	2024-01-26-B-5h-25°C-N2	N2	oui	rencontre gamettes	4 cellules	embryons + gonade	18	66	189	257	279	303		1065	1185	120	1.11268
	2024-01-26-B-5h-25°C-N2 -02	N2	oui	rencontre gamettes	4 cellules	isolé	42	69	226	252	264	288		975	1095	120	1.12308
	2024-01-26-B-5h-25°C-N2 -03	N2	oui	rencontre gamettes	4 cellules	embryons + gonade	36	63	210	232	245	266		910	1015	105	1.11538
	2024-01-26-B-5h-25°C-N2 -04	N2	oui	rencontre gamettes	4 cellules	embryons + gonade	37	74	214	238	245	271		855	985	130	1.15205
	2024-01-26-B-5h-25°C-N2 -05	N2	oui	rencontre gamettes	4 cellules	isolé	32	63	202	225	229	251		830	940	110	1.13253
	2024-01-26- A-5h-25°C-sur-6ts	sur-6ts	non	rencontre gamettes	4 cellules	embryons + gonade	81	109	276	311	511	x		2010	#VALUE!	#VALUE!	#VALUE!
	2024-01-26- A-5h-25°C-sur-6ts -02	sur-6ts	oui	rencontre gamettes	4 cellules	isolé	19	40	220	212	246	299		1030	1295	265	1.25728
	2024-01-26- A-5h-25°C-sur-6ts -03	sur-6ts	non	rencontre gamettes	4 cellules	isolé	8	48	x	x	x	x		#VALUE!	#VALUE!	#VALUE!	#VALUE!
	2024-01-26- A-5h-25°C-sur-6ts -04	sur-6ts	non	rencontre gamettes	4 cellules		x	x	x	x	x	x		#VALUE!	#VALUE!	#VALUE!	#VALUE!
	2024-01-26- A-5h-25°C-sur-6ts -05	sur-6ts	oui	rencontre gamettes	4 cellules	isolé	40	70	232	231	273	261		1015	955	-60	0.940887
	2024-01-26- A-5h-25°C-sur-6ts -06	sur-6ts	oui	rencontre gamettes	4 cellules	isolé	23	45	181	210	224	237		895	960	65	1.07263
	2024-01-26-B-5h-25°C-sur-6ts	sur-6ts	oui	rencontre gamettes	4 cellules	isolé	68	85	244	274	278	304		965	1095	130	1.13472
	2024-01-26-B-5h-25°C-sur-6ts -02	sur-6ts	oui	rencontre gamettes	4 cellules	embryons + gonade	47	72	233	247	282	284		1050	1060	10	1.00952
	2024-01-26-B-5h-25°C-sur-6ts -03	sur-6ts	oui	rencontre gamettes	4 cellules	isolé	26	58	221	235	254	268		980	1050	70	1.07143
	2024-01-26-B-5h-25°C-sur-6ts -04	sur-6ts	non	rencontre gamettes	4 cellules	embryons + gonade	53	83	x	x	x	x		#VALUE!	#VALUE!	#VALUE!	#VALUE!
	2024-01-26-B-5h-25°C-sur-6ts -05	sur-6ts	oui	rencontre gamettes	4 cellules	embryons + gonade	21	53	201	226	236	252		915	995	80	1.08743
	2024-01-26-B-5h-25°C-sur-6ts -06	sur-6ts	oui	rencontre gamettes	4 cellules	isolé	x	19	193	184	233	214	nice	1070	975	-95	0.911215
	2024-01-26-B-5h-25°C-sur-6ts -07	sur-6ts	oui	rencontre gamettes	4 cellules	isolé	25	51	199	214	235	246		920	975	55	1.05978
							NEBD	P0	NEBD AB	NEBD P1	CytK AB	CytK P1
	2024-02-15- A-5h-25°C-dkin-4	Δkin4	oui	rencontre gamettes	4 cellules	embryons + gonade	27	65	192	224	224	256		795	955	160	1.20126
	2024-02-15- A-5h-25°C-dkin-4 -02	Δkin4	oui	rencontre gamettes	4 cellules	embryons + gonade	15	47	177	214	215	252		840	1025	185	1.22024
	2024-02-15- A-5h-25°C-dkin-4 -03	Δkin4	oui	rencontre gamettes	4 cellules	isolé	7	45	163	186	200	224		775	895	120	1.15484
	2024-02-15- A-5h-25°C-dkin-4 -04	Δkin4	oui	rencontre gamettes	4 cellules	isolé	10	57	193	220	221	252		820	975	155	1.18902
	2024-02-15- A-5h-25°C-dkin-4 -05	Δkin4	oui	rencontre gamettes	4 cellules	embryons + gonade	26	61	186	218	224	256		815	975	160	1.19632
	2024-02-15-B-5h-25°C-dkin-4	Δkin4	oui	rencontre gamettes	4 cellules	isolé	22	56	182	213	217	244		805	940	135	1.1677
	2024-02-15-B-5h-25°C-dkin-4 -02	Δkin4	oui	rencontre gamettes	4 cellules	isolé	10	46	163	202	207	233		805	935	130	1.16149
	2024-02-15-B-5h-25°C-dkin-4 -03	Δkin4	oui	rencontre gamettes	4 cellules	isolé	30	62	194	229	228	262		830	1000	170	1.20482
	2024-02-15-B-5h-25°C-dkin-4 -04	Δkin4	oui	rencontre gamettes	4 cellules	isolé	14	39	169	195	202	231		815	960	145	1.17791
	2024-02-15-B-5h-25°C-dkin-4 -05	Δkin4	oui	rencontre gamettes	4 cellules	isolé	51	85	219	264	255	294		850	1045	195	1.22941
	2024-02-15- A-5h-25°C-N2-02	N2	oui	rencontre gamettes	4 cellules	isolé	4	49	222	242	259	281		1050	1160	110	1.10476
	2024-02-15- A-5h-25°C-N2-03	N2	oui	rencontre gamettes	4 cellules	isolé	22	63	212	234	250	276		935	1065	130	1.13904
	2024-02-15- A-5h-25°C-N2-04	N2	oui	rencontre gamettes	4 cellules	isolé	59	100	215	269	279	305		895	1025	130	1.14525
	2024-02-15- A-5h-25°C-N2-05	N2	oui	rencontre gamettes	4 cellules	isolé	1	34	154	175	187	211		#REF!	#REF!	60	#REF!
	2024-02-15- A-5h-25°C-N2-06	N2	oui	rencontre gamettes	4 cellules	isolé	26	54	136	187	195	214		705	800	95	1.13475
	2024-02-15- A-5h-25°C-N2-07	N2	oui	rencontre gamettes	4 cellules	isolé	1	36	153	184	190	220		770	920	150	1.19481
	2024-02-15- A-5h-25°C-N2-08	N2	oui	rencontre gamettes	4 cellules	isolé	X	32	200	243	264	319		1160	1435	275	1.23707
	2024-02-15-B-5h-25°C-N2	N2	oui	rencontre gamettes	4 cellules	isolé	X	23	190	221	236	262		1065	1195	130	1.12207
	2024-02-15-B-5h-25°C-N2-02	N2	non	rencontre gamettes	4 cellules	isolé	14	106	282	322	354	X		1240	#VALUE!	#VALUE!	#VALUE!
	2024-02-15-B-5h-25°C-N2-03	N2	oui	rencontre gamettes	4 cellules	isolé	12	53	198	221	234	262		905	1045	140	1.1547
	2024-02-15-B-5h-25°C-N2-04	N2	oui	rencontre gamettes	4 cellules	embryons + gonade	X	33	145	174	179	208		730	875	145	1.19863
	2024-02-15-B-5h-25°C-N2-05	N2	oui	rencontre gamettes	4 cellules	isolé	4	38	121	134	187	210		745	860	115	1.15436
	2024-02-15-B-5h-25°C-N2-06	N2	oui	rencontre gamettes	4 cellules	isolé	15	59	171	209	206	236		735	885	150	1.20408
	2024-02-15-B-5h-25°C-N2-07	N2	oui	rencontre gamettes	4 cellules	embryons + gonade	5	43	128	179	192	215		745	860	115	1.15436
	2024-02-15-B-5h-25°C-N2-08	N2	oui	rencontre gamettes	4 cellules	isolé	11	46	169	190	196	225		750	895	145	1.19333
	2024-02-15- A-5h-25°C-sur-6ts	sur-6ts	oui	rencontre gamettes	4 cellules	embryons + gonade	4	41	217	219	246	270		1025	1145	120	1.11707
	2024-02-15- A-5h-25°C-sur-6ts-02	sur-6ts	oui	rencontre gamettes	4 cellules	isolé	49	83	212	259	294	301		1055	1090	35	1.03318
	2024-02-15- A-5h-25°C-sur-6ts-03	sur-6ts	oui	rencontre gamettes	4 cellules	embryons + gonade	15	45	204	214	240	253	proNucleus	975	1040	65	1.06667
	2024-02-15- A-5h-25°C-sur-6ts-04	sur-6ts	oui	rencontre gamettes	4 cellules	isolé	91	127	271	279	305	314	proNucleus/PAIRED NUC	890	935	45	1.05056
	2024-02-15- A-5h-25°C-sur-6ts-05	sur-6ts	oui	rencontre gamettes	4 cellules	isolé	27	61	199	203	285	265	proNucleus/P1-FIRST	1120	1020	-100	0.910714
	2024-02-15- A-5h-25°C-sur-6ts-06	sur-6ts	oui	rencontre gamettes	4 cellules	isolé	33	67	229	235	268	270		1005	1015	10	1.00995
	2024-02-15-B-5h-25°C-sur-6ts	sur-6ts	oui	rencontre gamettes	4 cellules	embryons + gonade	63	98	269	288	309	332	proNucleus	1055	1170	115	1.109
	2024-02-15-B-5h-25°C-sur-6ts-02	sur-6ts	oui	rencontre gamettes	4 cellules	isolé	18	54	213	228	258	268		1020	1070	50	1.04902
	2024-02-15-B-5h-25°C-sur-6ts-03	sur-6ts	oui	rencontre gamettes	4 cellules	embryons + gonade	6	40	213	210	280	244	P1-FIRST	1200	1020	-180	0.85
	2024-02-15-B-5h-25°C-sur-6ts-04	sur-6ts	oui	rencontre gamettes	4 cellules	isolé	25	55	219	235	262	263	proNucleus	1035	1040	5	1.00483
	2024-02-15-B-5h-25°C-sur-6ts-05	sur-6ts	oui	rencontre gamettes	4 cellules	isolé	76	109	250	268	297	309	proNucleus	940	1000	60	1.06383
	2024-02-15-B-5h-25°C-sur-6ts-06	sur-6ts	oui	rencontre gamettes	4 cellules	isolé	12	44	194	212	243	240	P1-FIRST	995	980	-15	0.984925
	2024-02-15- A-5h-25°C-sur-6ts-Dkin-4	sur-6ts//Δkin4	oui	rencontre gamettes	4 cellules	isolé	X	24	151	166	185	201		805	885	80	1.09938
	2024-02-15- A-5h-25°C-sur-6ts-Dkin-4 -02	sur-6ts//Δkin4	oui	rencontre gamettes	4 cellules	isolé	X	15	158	164	189	195		870	900	30	1.03448
	2024-02-15- A-5h-25°C-sur-6ts-Dkin-4 -03	sur-6ts//Δkin4	oui	rencontre gamettes	4 cellules	isolé	55	88	219	241	255	277		835	945	110	1.13174
	2024-02-15- A-5h-25°C-sur-6ts-Dkin-4 -04	sur-6ts//Δkin4	oui	rencontre gamettes	4 cellules	isolé	48	77	208	218	230	260	proNucleus	765	915	150	1.19608
	2024-02-15- A-5h-25°C-sur-6ts-Dkin-4 -05	sur-6ts//Δkin4	oui	rencontre gamettes	4 cellules	isolé	4	35	167	192	205	220		850	925	75	1.08824
	2024-02-15-B-5h-25°C-sur-6ts-Dkin4	sur-6ts//Δkin4	oui	rencontre gamettes	4 cellules	isolé	23	63	204	219	238	260		875	985	110	1.12571
	2024-02-15-B-5h-25°C-sur-6ts-Dkin4 -02	sur-6ts//Δkin4	oui	rencontre gamettes	4 cellules	isolé	38	69	192	217	237	255		840	930	90	1.10714
	2024-02-15-B-5h-25°C-sur-6ts-Dkin4 -03	sur-6ts//Δkin4	oui	rencontre gamettes	4 cellules	isolé	33	71	202	220	241	255		850	920	70	1.08235
	2024-02-15-B-5h-25°C-sur-6ts-Dkin4 -04	sur-6ts//Δkin4	oui	rencontre gamettes	4 cellules	isolé	47	84	211	229	243	263		795	895	100	1.12579
	2024-02-15-B-5h-25°C-sur-6ts-Dkin4 -05	sur-6ts//Δkin4	oui	rencontre gamettes	4 cellules	isolé	28	67	186	208	229	245		810	890	80	1.09877
							NEBD	P0	NEBD AB	NEBD P1	CytK AB	CytK P1
2024-02-20	2024-02-20- A-5h-25°C- ensaS61A	ensa S61A	oui	rencontre gamettes	4 cellules	plusieurs embryons isolés	6	40	168	200	205	239		825	995	170	1.20606
	2024-02-20- A-5h-25°C- ensaS61A -02	ensa S61A	oui	rencontre gamettes	4 cellules	plusieurs embryons isolés	31	64	192	218	228	258		820	970	150	1.18293
	2024-02-20- A-5h-25°C- ensaS61A -03	ensa S61A	oui	rencontre gamettes	4 cellules	embryons + gonade	25	53	142	154	222	257		845	1020	175	1.2071
	2024-02-20- A-5h-25°C- ensaS61A -04	ensa S61A	oui	1 cellule	4 cellules	plusieurs embryons isolés	X	38	165	200	204	238		830	1000	170	1.20482
	2024-02-20- A-5h-25°C- ensaS61A -05	ensa S61A	oui	rencontre gamettes	4 cellules	isolé	16	53	181	222	224	256		855	1015	160	1.18713
	2024-02-20- A-5h-25°C- ensaS61A -06	ensa S61A	oui	rencontre gamettes	4 cellules	isolé	20	56	167	194	222	258		830	1010	180	1.21687
	2024-02-20-B-5h-25°C- ensaS61A	ensa S61A	oui	rencontre gamettes	4 cellules	embryons + gonade	53	102	236	273	274	310		860	1040	180	1.2093
	2024-02-20-B-5h-25°C- ensaS61A -02	ensa S61A	oui	rencontre gamettes	4 cellules	isolé	48	94	225	259	261	301		835	1035	200	1.23952
	2024-02-20-B-5h-25°C- ensaS61A -03	ensa S61A	oui	rencontre gamettes	4 cellules	isolé	9	43	169	201	203	234		800	955	155	1.19375
	2024-02-20-B-5h-25°C- ensaS61A -04	ensa S61A	oui	1 cellule	4 cellules	embryons + gonade	X	39	185	234	231	273		960	1170	210	1.21875
	2024-02-20-B-5h-25°C- ensaS61A -05	ensa S61A	oui	rencontre gamettes	4 cellules	plusieurs embryons isolés	24	65	198	229	232	267		835	1010	175	1.20958
	2024-02-20- A-5h-25°C- N2	N2	oui	1 cellule	4 cellules	embryons + gonade	X	29	125	174	188	214		795	925	130	1.16352
	2024-02-20- A-5h-25°C- N2 -02	N2	oui	rencontre gamettes	4 cellules	isolé	70	106	203	265	271	302		825	980	155	1.18788
	2024-02-20- A-5h-25°C- N2 -03	N2	oui	rencontre gamettes	4 cellules	embryons + gonade	23	56	180	209	218	250		810	970	160	1.19753
	2024-02-20- A-5h-25°C- N2 -04	N2	oui	rencontre gamettes	4 cellules	isolé	28	65	166	219	228	262		815	985	170	1.20859
	2024-02-20- A-5h-25°C- N2 -05	N2	oui	rencontre gamettes	4 cellules	isolé	38	79	203	226	241	268		810	945	135	1.16667
	2024-02-20-B-5h-25°C- N2	N2	oui	1 cellule	4 cellules	isolé	X	47	176	205	206	242		795	975	180	1.22642
	2024-02-20-B-5h-25°C- N2 -02	N2	oui	1 cellule	4 cellules	isolé	X	22	137	154	169	190		735	840	105	1.14286
	2024-02-20-B-5h-25°C- N2 -03	N2	oui	rencontre gamettes	4 cellules	isolé	7	34	125	183	182	211		740	885	145	1.19595
	2024-02-20-B-5h-25°C- N2 -04	N2	oui	rencontre gamettes	4 cellules	isolé	48	84	208	240	243	275		795	955	160	1.20126
	2024-02-20-B-5h-25°C- N2 -05	N2	oui	rencontre gamettes	4 cellules	isolé	10	40	157	189	191	230		755	950	195	1.25828
	2024-02-20- A-5h-25°C- N2 dumont	N2 Dumont	oui	rencontre gamettes	4 cellules	isolé	18	72	167	216	225	255		765	915	150	1.19608
	2024-02-20- A-5h-25°C- N2 dumont -02	N2 Dumont	oui	rencontre gamettes	4 cellules	isolé	28	65	155	213	222	252		785	935	150	1.19108
	2024-02-20- A-5h-25°C- N2 dumont -03	N2 Dumont	oui	rencontre gamettes	4 cellules	isolé	7	39	154	184	187	217		740	890	150	1.2027
	2024-02-20-B-5h-25°C- N2 dumont	N2 Dumont	oui	1 cellule	4 cellules	isolé	x	25	107	167	171	198		730	865	135	1.18493
	2024-02-20-B-5h-25°C- N2 dumont -02	N2 Dumont	oui	1 cellule	4 cellules	embryons + gonade	x	3	116	146	148	178		725	875	150	1.2069
	2024-02-20-B-5h-25°C- N2 dumont -03	N2 Dumont	oui	1 cellule	4 cellules	isolé	x	25	151	174	174	208		745	915	170	1.22819
	2024-02-20-B-5h-25°C- N2 dumont -04	N2 Dumont	oui	rencontre gamettes	4 cellules	isolé	24	63	183	215	217	245		770	910	140	1.18182
	2024-02-20-B-5h-25°C- N2 dumont -05	N2 Dumont	oui	1 cellule	4 cellules	isolé	x	23	140	162	165	194		710	855	145	1.20423
	2024-02-20- A-5h-25°C-sur-6ts	sur-6ts	oui	rencontre gamettes	4 cellules	embryons + gonade	108	162	334	341	384	405	Small ProN	1110	1215	105	1.09459
	2024-02-20- A-5h-25°C-sur-6ts-02	sur-6ts	oui	1 cellule	4 cellules	isolé	x	32	199	210	238	257		1030	1125	95	1.09223
	2024-02-20- A-5h-25°C-sur-6ts-03	sur-6ts	oui	rencontre gamettes	4 cellules	isolé	25	64	212	253	279	289	Small ProN	1075	1125	50	1.04651
	2024-02-20- A-5h-25°C-sur-6ts-04	sur-6ts	oui	rencontre gamettes	4 cellules	embryons + gonade	43	82	242	260	293	313	Small ProN	1055	1155	100	1.09479
	2024-02-20- A-5h-25°C-sur-6ts-05	sur-6ts	oui	rencontre gamettes	4 cellules	embryons + gonade	18	87	243	250	301	358	pairedN	1070	1355	285	1.26636
	2024-02-20-B-5h-25°C-sur-6ts-02	sur-6ts	oui	rencontre gamettes	4 cellules	isolé	90	131	303	330	346	369	Small ProN	1075	1190	115	1.10698
	2024-02-20-B-5h-25°C-sur-6ts-03	sur-6ts	oui	rencontre gamettes	4 cellules	isolé	31	69	216	247	288	296	Small ProN	1095	1135	40	1.03653
	2024-02-20-B-5h-25°C-sur-6ts-04	sur-6ts	oui	rencontre gamettes	4 cellules	isolé	16	47	200	223	238	254	pairedN	955	1035	80	1.08377
	2024-02-20-B-5h-25°C-sur-6ts-05	sur-6ts	oui	rencontre gamettes	4 cellules	embryons + gonade	10	70	226	233	273	291		1015	1105	90	1.08867
	2024-02-20-B-5h-25°C-sur-6ts-06	sur-6ts	oui	rencontre gamettes	4 cellules	embryons + gonade	75	118	380	441	432	481	Small ProN/pairedN	1570	1815	245	1.15605
	2024-02-20- A-5h-25°C-sur-6ts-ensaS61A	sur-6ts//ensaS61A	oui	rencontre gamettes	4 cellules	isolé	15	46	169	190	206	228		800	910	110	1.1375
	2024-02-20- A-5h-25°C-sur-6ts-ensaS61A -02	sur-6ts//ensaS61A	oui	rencontre gamettes	4 cellules	embryons + gonade	7	43	168	186	209	226		830	915	85	1.10241
	2024-02-20- A-5h-25°C-sur-6ts-ensaS61A -03	sur-6ts//ensaS61A	oui	rencontre gamettes	4 cellules	isolé	3	41	167	177	196	213		775	860	85	1.10968
	2024-02-20- A-5h-25°C-sur-6ts-ensaS61A -04	sur-6ts//ensaS61A	oui	rencontre gamettes	4 cellules	embryons + gonade	13	45	187	191	211	230		830	925	95	1.11446
	2024-02-20- A-5h-25°C-sur-6ts-ensaS61A -05	sur-6ts//ensaS61A	oui	rencontre gamettes	4 cellules	embryons + gonade	15	58	194	197	214	237		780	895	115	1.14744
	2024-02-20- A-5h-25°C-sur-6ts-ensaS61A -06	sur-6ts//ensaS61A	oui	rencontre gamettes	4 cellules	isolé	26	64	178	198	215	240		755	880	125	1.16556
	2024-02-20-B-5h-25°C-sur-6ts -ensaS61A	sur-6ts//ensaS61A	oui	rencontre gamettes	4 cellules	embryons + gonade	49	113	239	253	276	297	Small ProN	815	920	105	1.12883
	2024-02-20-B-5h-25°C-sur-6ts -ensaS61A -02	sur-6ts//ensaS61A	oui	rencontre gamettes	4 cellules	isolé	21	51	168	185	205	227		770	880	110	1.14286
	2024-02-20-B-5h-25°C-sur-6ts -ensaS61A -03	sur-6ts//ensaS61A	oui	rencontre gamettes	4 cellules	isolé	8	39	179	200	221	246		910	1035	125	1.13736
	2024-02-20-B-5h-25°C-sur-6ts -ensaS61A -04	sur-6ts//ensaS61A	oui	rencontre gamettes	4 cellules	embryons + gonade	19	55	193	203	222	241		835	930	95	1.11377
	2024-02-20-B-5h-25°C-sur-6ts -ensaS61A -05	sur-6ts//ensaS61A	oui	rencontre gamettes	4 cellules	isolé	41	71	209	213	232	249		805	890	85	1.10559
	2024-02-20-B-5h-25°C-sur-6ts -ensaS61A -06	sur-6ts//ensaS61A	oui	rencontre gamettes	4 cellules	embryons + gonade	74	107	224	245	260	276		765	845	80	1.10458
							NEBD	P0	NEBD AB	NEBD P1	CytK AB	CytK P1
2024-02-29	2024-02-29- A-5h-25°C-ensaS61A -	ensa S61A	oui	rencontre gamettes	4 cellules	embryons + gonade	72	135	294	329	343	365		1040	1150	110	1.10577
	2024-02-29- A-5h-25°C-ensaS61A --02	ensa S61A	oui	rencontre gamettes	4 cellules	isolé	85	138	286	321	333	368		975	1150	175	1.17949
	2024-02-29- A-5h-25°C-ensaS61A --03	ensa S61A	oui	rencontre gamettes	4 cellules	isolé	8	49	193	222	236	258		935	1045	110	1.11765
	2024-02-29- A-5h-25°C-ensaS61A --04	ensa S61A	oui	rencontre gamettes	4 cellules	isolé	46	97	208	264	277	303		900	1030	130	1.14444
	2024-02-29- A-5h-25°C-ensaS61A --05	ensa S61A	oui	rencontre gamettes	4 cellules	embryons + gonade	6	49	178	206	216	243		835	970	135	1.16168
	2024-02-29- A-5h-25°C-ensaS61A --06	ensa S61A	oui	rencontre gamettes	4 cellules	isolé	116	151	262	315	320	352		845	1005	160	1.18935
	2024-02-29-B-5h-25°C-ensaS61A -	ensa S61A	oui	rencontre gamettes	4 cellules	embryons + gonade	149	215	400	433	448	487		1165	1360	195	1.16738
	2024-02-29-B-5h-25°C-ensaS61A --02	ensa S61A	oui	rencontre gamettes	4 cellules	isolé	4	39	196	243	241	285		1010	1230	220	1.21782
	2024-02-29-B-5h-25°C-ensaS61A --03	ensa S61A	oui	rencontre gamettes	4 cellules	embryons + gonade	68	119	255	325	327	362		1040	1215	175	1.16827
	2024-02-29-B-5h-25°C-ensaS61A --05	ensa S61A	oui	1 cellule	4 cellules	embryons + gonade	X	43	179	226	226	258		915	1075	160	1.17486
	2024-02-29- A-5h-25°C-N2	N2	oui	rencontre gamettes	4 cellules	isolé	21	55	176	195	211	230		780	875	95	1.12179
	2024-02-29- A-5h-25°C-N2 -03	N2	oui	rencontre gamettes	4 cellules	isolé	6	42	160	188	195	226		765	920	155	1.20261
	2024-02-29- A-5h-25°C-N2 -04	N2	oui	rencontre gamettes	4 cellules	isolé	33	72	169	219	226	252		770	900	130	1.16883
	2024-02-29-B-5h-25°C-N2	N2	oui	rencontre gamettes	4 cellules	plusieurs embryons isolés	14	47	180	189	197	223		750	880	130	1.17333
	2024-02-29-B-5h-25°C-N2 -02	N2	oui	rencontre gamettes	4 cellules	isolé	28	59	146	205	211	241		760	910	150	1.19737
	2024-02-29-B-5h-25°C-N2 -03	N2	oui	rencontre gamettes	4 cellules	isolé	27	61	190	205	210	240		745	895	150	1.20134
	2024-02-29-B-5h-25°C-N2 -04	N2	oui	rencontre gamettes	4 cellules	isolé	21	59	175	195	199	231		700	860	160	1.22857
	2024-02-29-B-5h-25°C-N2 -05	N2	oui	1 cellule	4 cellules	embryons + gonade	X	8	102	174	182	219		870	1055	185	1.21264
	2024-02-29-B-5h-25°C-N2 -06	N2	oui	1 cellule	4 cellules	isolé	X	37	160	188	195	219		790	910	120	1.1519
	2024-02-29- A-5h-25°C-sur-6ts	sur-6ts	oui	rencontre gamettes	4 cellules	isolé	46	80	256	257	312	307	P1	1160	1135	-25	0.978448
	2024-02-29- A-5h-25°C-sur-6ts -02	sur-6ts	oui	rencontre gamettes	4 cellules	isolé	76	129	292	308	327	338	Small ProN/pairedN	990	1045	55	1.05556
	2024-02-29- A-5h-25°C-sur-6ts -03	sur-6ts	oui	rencontre gamettes	4 cellules	isolé	103	142	315	324	357	357		1075	1075	0	1
	2024-02-29- A-5h-25°C-sur-6ts -05	sur-6ts	oui	rencontre gamettes	4 cellules	isolé	40	75	222	223	252	264		885	945	60	1.0678
	2024-02-29- A-5h-25°C-sur-6ts -06	sur-6ts	oui	rencontre gamettes	4 cellules	isolé	49	81	240	279	283	313		1010	1160	150	1.14851
	2024-02-29-B-5h-25°C-sur-6ts	sur-6ts	oui	rencontre gamettes	4 cellules	isolé	94	133	313	313	382	349	Small ProN/P1	1245	1080	-165	0.86747
	2024-02-29-B-5h-25°C-sur-6ts -02	sur-6ts	oui	rencontre gamettes	4 cellules	isolé	1	36	234	199	228	241		960	1025	65	1.06771
	2024-02-29-B-5h-25°C-sur-6ts -03	sur-6ts	oui	rencontre gamettes	4 cellules	isolé	90	112	263	282	303	323	Small ProN/pairedN	955	1055	100	1.10471
	2024-02-29-B-5h-25°C-sur-6ts -04	sur-6ts	oui	rencontre gamettes	4 cellules	isolé	85	116	266	268	291	314	Small ProN	875	990	115	1.13143
	2024-02-29-B-5h-25°C-sur-6ts -05	sur-6ts	oui	rencontre gamettes	4 cellules	isolé	32	60	227	234	255	279	Small ProN	975	1095	120	1.12308
	2024-02-29-B-5h-25°C-sur-6ts -06	sur-6ts	oui	rencontre gamettes	4 cellules	isolé	101	131	280	296	315	335	Small ProN	920	1020	100	1.1087
	2024-02-29- A-5h-25°C-sur-6ts-ensaS61A	sur-6ts//ensaS61A	oui	rencontre gamettes	4 cellules	isolé	77	106	249	261	281	300		875	970	95	1.10857
	2024-02-29- A-5h-25°C-sur-6ts-ensaS61A -02	sur-6ts//ensaS61A	oui	rencontre gamettes	4 cellules	isolé	38	71	215	221	238	256		835	925	90	1.10778
	2024-02-29- A-5h-25°C-sur-6ts-ensaS61A -04	sur-6ts//ensaS61A	oui	rencontre gamettes	4 cellules	isolé	60	92	230	245	260	286		840	970	130	1.15476
	2024-02-29- A-5h-25°C-sur-6ts-ensaS61A -05	sur-6ts//ensaS61A	oui	rencontre gamettes	4 cellules	isolé	66	105	252	277	277	314		860	1045	185	1.21512
	2024-02-29-B-5h-25°C-sur-6ts-ensaS61A	sur-6ts//ensaS61A	oui	rencontre gamettes	4 cellules	isolé	82	122	279	294	306	330		920	1040	120	1.13043
	2024-02-29-B-5h-25°C-sur-6ts-ensaS61A -02	sur-6ts//ensaS61A	oui	rencontre gamettes	4 cellules	isolé	24	59	190	197	217	232		790	865	75	1.09494
	2024-02-29-B-5h-25°C-sur-6ts-ensaS61A -03	sur-6ts//ensaS61A	oui	rencontre gamettes	4 cellules	isolé	28	65	189	196	215	236		750	855	105	1.14
	2024-02-29-B-5h-25°C-sur-6ts-ensaS61A -05	sur-6ts//ensaS61A	oui	rencontre gamettes	4 cellules	isolé	81	122	245	261	282	302		800	900	100	1.125
	2024-02-29-B-5h-25°C-sur-6ts-ensaS61A -06	sur-6ts//ensaS61A	oui	rencontre gamettes	4 cellules	isolé	10	64	184	200	214	236		750	860	110	1.14667
							NEBD	P0	NEBD AB	NEBD P1	CytK AB	CytK P1
	2024-03-05- A-5h-25°C-ensaS61A	ensa S61A	oui	rencontre gamettes	4 cellules	isolé	24	59	194	231	239	273		900	1070	170	1.18889
	2024-03-05- A-5h-25°C-ensaS61A -02	ensa S61A	oui	rencontre gamettes	4 cellules	embryons + gonade	47	97	229	262	265	293		840	980	140	1.16667
	2024-03-05- A-5h-25°C-ensaS61A -03	ensa S61A	oui	rencontre gamettes	4 cellules	embryons + gonade	24	62	192	222	228	255		830	965	135	1.16265
	2024-03-05- A-5h-25°C-ensaS61A -04	ensa S61A	oui	rencontre gamettes	4 cellules	embryons + gonade	34	68	201	238	244	271		880	1015	135	1.15341
	2024-03-05- A-5h-25°C-ensaS61A -05	ensa S61A	oui	rencontre gamettes	4 cellules	embryons + gonade	14	50	178	205	215	238		825	940	115	1.13939
	2024-03-05-B-5h-25°C-ensaS61A	ensa S61A	oui	rencontre gamettes	4 cellules	isolé	54	96	226	255	267	294		855	990	135	1.15789
	2024-03-05-B-5h-25°C-ensaS61A -02	ensa S61A	oui	rencontre gamettes	4 cellules	isolé	53	86	226	251	261	288		875	1010	135	1.15429
	2024-03-05-B-5h-25°C-ensaS61A -03	ensa S61A	oui	rencontre gamettes	4 cellules	isolé	13	50	184	212	213	247		815	985	170	1.20859
	2024-03-05-B-5h-25°C-ensaS61A -04	ensa S61A	oui	rencontre gamettes	4 cellules	isolé	14	53	184	206	220	244		835	955	120	1.14371
	2024-03-05-B-5h-25°C-ensaS61A -05	ensa S61A	oui	1 cellule	4 cellules	isolé	x	10	133	165	171	201		805	955	150	1.18634
	2024-03-05-B-5h-25°C-ensaS61A -06	ensa S61A	oui	1 cellule	4 cellules	isolé	x	22	127	193	193	230		855	1040	185	1.21637
	2024-03-05- A-5h-25°C-N2	N2	oui	rencontre gamettes	4 cellules	isolé	25	78	265	283	304	336		1130	1290	160	1.14159
	2024-03-05- A-5h-25°C-N2 -02	N2	oui	rencontre gamettes	4 cellules	isolé	93	142	309	341	356	391		1070	1245	175	1.16355
	2024-03-05- A-5h-25°C-N2 -03	N2	oui	rencontre gamettes	4 cellules	isolé	63	102	250	281	291	316		945	1070	125	1.13228
	2024-03-05- A-5h-25°C-N2 -04	N2	oui	rencontre gamettes	4 cellules	isolé	48	86	231	252	268	295		910	1045	135	1.14835
	2024-03-05- A-5h-25°C-N2 -05	N2	oui	rencontre gamettes	4 cellules	isolé	7	41	166	191	206	231		825	950	125	1.15152
	2024-03-05-B-5h-25°C-N2	N2	oui	rencontre gamettes	4 cellules	isolé	71	118	300	330	354	379		1180	1305	125	1.10593
	2024-03-05-B-5h-25°C-N2 -02	N2	oui	rencontre gamettes	4 cellules	embryons + gonade	47	95	263	292	315	340		1100	1225	125	1.11364
	2024-03-05-B-5h-25°C-N2 -03	N2	oui	rencontre gamettes	4 cellules	isolé	56	96	245	270	282	312		930	1080	150	1.16129
	2024-03-05-B-5h-25°C-N2 -04	N2	oui	rencontre gamettes	4 cellules	embryons + gonade	17	57	208	228	242	269		925	1060	135	1.14595
	2024-03-05-B-5h-25°C-N2 -05	N2	oui	rencontre gamettes	4 cellules	plusieurs embryons isolés	6	35	173	201	214	235		895	1000	105	1.11732
	2024-03-05- A-5h-25°C-sur-6ts- ensaS61A	sur-6ts//ensaS61A	oui	rencontre gamettes	4 cellules	embryons + gonade	17	70	202	213	232	243		810	865	55	1.0679
	2024-03-05- A-5h-25°C-sur-6ts- ensa S61A	sur-6ts//ensaS61A	oui	rencontre gamettes	4 cellules	isolé	45	81	204	219	237	256		780	875	95	1.12179
	2024-03-05- A-5h-25°C-sur-6ts- ensa S61A-02	sur-6ts//ensaS61A	oui	rencontre gamettes	4 cellules	embryons + gonade	11	50	178	193	209	230		795	900	105	1.13208
	2024-03-05- A-5h-25°C-sur-6ts- ensa S61A-04	sur-6ts//ensaS61A	oui	rencontre gamettes	4 cellules	isolé	34	67	234	256	264	288		985	1105	120	1.12183
	2024-03-05- A-5h-25°C-sur-6ts- ensa S61A-06	sur-6ts//ensaS61A	oui	1 cellule	4 cellules	isolé	x	32	151	170	184	204		760	860	100	1.13158
	2024-03-05-B-5h-25°C-sur-6tsensaS61A	sur-6ts//ensaS61A	oui	rencontre gamettes	4 cellules	embryons + gonade	21	59	193	199	221	229		810	850	40	1.04938
	2024-03-05-B-5h-25°C-sur-6ts- ensaS61A	sur-6ts//ensaS61A	oui	rencontre gamettes	4 cellules	isolé	20	57	173	187	210	227		765	850	85	1.11111
	2024-03-05-B-5h-25°C-sur-6ts- ensaS61A -02	sur-6ts//ensaS61A	oui	rencontre gamettes	4 cellules	embryons + gonade	28	58	174	197	210	232		760	870	110	1.14474
	2024-03-05-B-5h-25°C-sur-6ts- ensaS61A -03	sur-6ts//ensaS61A	oui	rencontre gamettes	4 cellules	plusieurs embryons isolés	6	40	157	173	191	210		755	850	95	1.12583
	2024-03-05-B-5h-25°C-sur-6ts- ensaS61A -04	sur-6ts//ensaS61A	oui	rencontre gamettes	4 cellules	isolé	43	74	190	202	219	235		725	805	80	1.11034
	2024-03-05-B-5h-25°C-sur-6ts- ensaS61A -05	sur-6ts//ensaS61A	oui	rencontre gamettes	4 cellules	embryons + gonade	52	92	213	226	253	264		805	860	55	1.06832
	2024-03-05-B-5h-25°C-sur-6ts- ensaS61A -06	sur-6ts//ensaS61A	oui	1 cellule	4 cellules	embryons + gonade	x	12	125	144	162	178		750	830	80	1.10667
	2024-03-05- A-5h-25°C-sur-6ts-	sur-6ts	oui	rencontre gamettes	4 cellules	embryons + gonade	19	47	213	224	261	262		1070	1075	5	1.00467
	2024-03-05- A-5h-25°C-sur-6ts--02	sur-6ts	oui	rencontre gamettes	4 cellules	embryons + gonade	115	174	329	328	369	373	small proN	975	995	20	1.02051
	2024-03-05- A-5h-25°C-sur-6ts--03	sur-6ts	oui	1 cellule	4 cellules	embryons + gonade	x	25	178	202	303	236	P1 first	1390	1055	-335	0.758993
	2024-03-05- A-5h-25°C-sur-6ts--04	sur-6ts	oui	rencontre gamettes	4 cellules	embryons + gonade	41	82	240	251	279	298		985	1080	95	1.09645
	2024-03-05- A-5h-25°C-sur-6ts--05	sur-6ts	oui	rencontre gamettes	4 cellules	isolé	17	46	198	205	242	243		980	985	5	1.0051
	2024-03-05-B-5h-25°C-sur-6ts	sur-6ts	oui	rencontre gamettes	4 cellules	embryons + gonade	x	80	241	270	283	311	small proN	1015	1155	140	1.13793
	2024-03-05-B-5h-25°C-sur-6ts -02	sur-6ts	oui	rencontre gamettes	4 cellules	isolé	x	25	210	213	239	251		1070	1130	60	1.05607
	2024-03-05-B-5h-25°C-sur-6ts -03	sur-6ts	oui	rencontre gamettes	4 cellules	isolé	30	62	224	227	273	280	pairedN	1055	1090	35	1.03318
	2024-03-05-B-5h-25°C-sur-6ts -04	sur-6ts	oui	rencontre gamettes	4 cellules	embryons + gonade	75	109	261	285	309	323	small proN/pairedN	1000	1070	70	1.07
	2024-03-05-B-5h-25°C-sur-6ts -05	sur-6ts	oui	1 cellule	4 cellules	isolé	x	28	175	185	240	225	P1 first	1060	985	-75	0.929245
							NEBD	P0	NEBD AB	NEBD P1	CytK AB	CytK P1
2024-04-16	2024-04-16- A-5h 25°C-ensaS61A	ensa S61A	oui	1 cellule	4 cellules	isolé	x	19	158	189	198	225		895	1030	135	1.15084
	2024-04-16- A-5h 25°C-ensaS61A -02	ensa S61A	oui	rencontre gamettes	4 cellules	isolé	35	63	195	222	230	257		835	970	135	1.16168
	2024-04-16- A-5h 25°C-ensaS61A -03	ensa S61A	oui	rencontre gamettes	4 cellules	embryons + gonade	10	44	176	207	216	243		860	995	135	1.15698
	2024-04-16- A-5h 25°C-ensaS61A -04	ensa S61A	oui	rencontre gamettes	4 cellules	embryons + gonade	22	61	187	231	225	266		820	1025	205	1.25
	2024-04-16- A-5h 25°C-ensaS61A -05	ensa S61A	oui	rencontre gamettes	4 cellules	embryons + gonade	26	51	183	221	222	251		855	1000	145	1.16959
	2024-04-16- A-5h 25°C-ensaS61A -06	ensa S61A	oui	rencontre gamettes	4 cellules	isolé	1	42	160	191	201	219		795	885	90	1.11321
	2024-04-16-B-5h 25°C-ensaS61A	ensa S61A	oui	rencontre gamettes	4 cellules	isolé	8	41	174	200	204	226		815	925	110	1.13497
	2024-04-16-B-5h 25°C-ensaS61A -02	ensa S61A	oui	rencontre gamettes	4 cellules	isolé	13	55	204	229	233	264		890	1045	155	1.17416
	2024-04-16-B-5h 25°C-ensaS61A -03	ensa S61A	oui	1 cellule	4 cellules	embryons + gonade	x	40	163	207	206	239		830	995	165	1.1988
	2024-04-16-B-5h 25°C-ensaS61A -04	ensa S61A	oui	rencontre gamettes	4 cellules	isolé	14	37	169	215	210	243		865	1030	165	1.19075
	2024-04-16-B-5h 25°C-ensaS61A -05	ensa S61A	oui	rencontre gamettes	4 cellules	isolé	9	41	167	205	207	236		830	975	145	1.1747
	2024-04-16- A-5h 25°C-N2	N2	oui	rencontre gamettes	4 cellules	isolé	101	139	297	330	337	365		990	1130	140	1.14141
	2024-04-16- A-5h 25°C-N2-02	N2	oui	rencontre gamettes	4 cellules	isolé	13	41	194	216	236	265		975	1120	145	1.14872
	2024-04-16- A-5h 25°C-N2-03	N2	oui	rencontre gamettes	4 cellules	isolé	44	84	219	250	255	278		855	970	115	1.1345
	2024-04-16- A-5h 25°C-N2-04	N2	oui	rencontre gamettes	4 cellules	isolé	1	38	175	196	208	233		850	975	125	1.14706
	2024-04-16- A-5h 25°C-N2-05	N2	non	rencontre gamettes	2 cellules	isolé	27	72	x	x	x	x		#VALUE!	#VALUE!	#VALUE!	#VALUE!
	2024-04-16- B-5h 25°C-N2	N2	oui	rencontre gamettes	4 cellules	isolé	40	88	256	283	289	319		1005	1155	150	1.14925
	2024-04-16- B-5h 25°C-N2-02	N2	oui	rencontre gamettes	4 cellules	isolé	43	85	212	272	285	308		1000	1115	115	1.115
	2024-04-16- B-5h 25°C-N2-03	N2	oui	1 cellule	4 cellules	isolé	x	21	168	199	204	231		915	1050	135	1.14754
	2024-04-16- B-5h 25°C-N2-04	N2	oui	rencontre gamettes	4 cellules	isolé	30	88	227	257	263	299		875	1055	180	1.20571	Small male pro-nuclei	Abnormal pro-nuclei meeting	Paired Nuclei AB	Paired nuclei P1	P1 divide first	Never divide	Failure P1 divide in 3	from 1 to 4cells
	2024-04-16- B-5h 25°C-N2-05	N2	oui	rencontre gamettes	4 cellules	isolé	x	91	225	250	257	279		830	940	110	1.13253
	2024-04-16- B-5h 25°C-N2-06	N2	oui	rencontre gamettes	4 cellules	isolé	1	30	153	185	188	217		790	935	145	1.18354
	2024-04-16- A-5h 25°C-ensaS61A-sur-6ts	sur-6ts//ensaS61A	oui	rencontre gamettes	4 cellules	isolé	53	78	215	229	245	265	smallprpN	835	935	100	1.11976	x
	2024-04-16- A-5h 25°C-ensaS61A-sur-6ts -02	sur-6ts//ensaS61A	oui	rencontre gamettes	4 cellules	isolé	57	84	210	225	243	262		795	890	95	1.1195
	2024-04-16- A-5h 25°C-ensaS61A-sur-6ts -03	sur-6ts//ensaS61A	oui	rencontre gamettes	4 cellules	isolé	45	79	220	246	261	282		910	1015	105	1.11538
	2024-04-16- A-5h 25°C-ensaS61A-sur-6ts -04	sur-6ts//ensaS61A	oui	rencontre gamettes	4 cellules	isolé	56	90	223	234	251	268	smallprpN	805	890	85	1.10559	x
	2024-04-16- A-5h 25°C-ensaS61A-sur-6ts -05	sur-6ts//ensaS61A	oui	rencontre gamettes	4 cellules	isolé	48	95	x	x	x	x	x	#VALUE!	#VALUE!	#VALUE!	#VALUE!
	2024-04-16-B-5h 25°C-ensaS61A -sur-6ts	sur-6ts//ensaS61A	oui	rencontre gamettes	4 cellules	embryons + gonade	34	64	179	205	225	246		805	910	105	1.13043
	2024-04-16-B-5h 25°C-ensaS61A -sur-6ts -02	sur-6ts//ensaS61A	oui	rencontre gamettes	4 cellules	isolé	33	71	216	225	247	263		880	960	80	1.09091
	2024-04-16-B-5h 25°C-ensaS61A -sur-6ts -03	sur-6ts//ensaS61A	oui	rencontre gamettes	4 cellules	isolé	11	46	165	192	206	226		975	1075	100	1.10256
	2024-04-16-B-5h 25°C-ensaS61A -sur-6ts -04	sur-6ts//ensaS61A	oui	rencontre gamettes	4 cellules	isolé	54	87	207	228	244	260		785	865	80	1.10191
	2024-04-16-B-5h 25°C-ensaS61A -sur-6ts -05	sur-6ts//ensaS61A	oui	rencontre gamettes	4 cellules	isolé	37	70	190	212	227	247		785	885	100	1.12739
	2024-04-16-B-5h 25°C-ensaS61A -sur-6ts -06	sur-6ts//ensaS61A	non	rencontre gamettes	4 cellules	isolé	x	x	x	x	x	x	x	#VALUE!	#VALUE!	#VALUE!	#VALUE!
	2024-04-16- A-5h 25°C-sur-6ts	sur-6ts	oui	rencontre gamettes	4 cellules	isolé	85	104	265	285	313	316		1045	1060	15	1.01435	x	x
	2024-04-16- A-5h 25°C-sur-6ts -02	sur-6ts	oui	rencontre gamettes	4 cellules	isolé	44	79	216	229	253	269		870	950	80	1.09195	x	x
	2024-04-16- A-5h 25°C-sur-6ts -03	sur-6ts	oui	rencontre gamettes	4 cellules	embryons + gonade	77	110	274	289	315	317		1025	1035	10	1.00976	x
	2024-04-16- A-5h 25°C-sur-6ts -04	sur-6ts	oui	1 cellule	4 cellules	isolé	x	24	188	186	217	216		965	960	-5	0.994819	0	0			x
	2024-04-16- A-5h 25°C-sur-6ts -05	sur-6ts	non	rencontre gamettes	1 cellule	embryons + gonade	x	x	x	x	x	x		#VALUE!	#VALUE!	#VALUE!	#VALUE!		x				1C			cytk p0 fails
	2024-04-16- A-5h 25°C-sur-6ts -06	sur-6ts	non	rencontre gamettes	2 cellules	isolé	5	30	x	x	x	x		#VALUE!	#VALUE!	#VALUE!	#VALUE!	0	0				2C
	2024-04-16- A-5h 25°C-sur-6ts -07	sur-6ts	oui	1 cellule	4 cellules	embryons + gonade	x	31	172	183	207	225		880	970	90	1.10227		x
	2024-04-16- A-5h 25°C-sur-6ts -08	sur-6ts	oui	rencontre gamettes	4 cellules	isolé	80	106	270	272	320	307		1070	1005	-65	0.939252		x			x
	2024-04-16-B-5h 25°C-sur-6ts	sur-6ts	oui	rencontre gamettes	4 cellules	isolé	64	93	251	261	289	303		980	1050	70	1.07143	x
	2024-04-16-B-5h 25°C-sur-6ts -02	sur-6ts	oui	rencontre gamettes	4 cellules	isolé	106	127	271	278	315	305		940	890	-50	0.946809	x				x
	2024-04-16-B-5h 25°C-sur-6ts -03	sur-6ts	oui	rencontre gamettes	4 cellules	isolé	68	101	240	264	278	298		885	985	100	1.11299	x
	2024-04-16-B-5h 25°C-sur-6ts -04	sur-6ts	non	rencontre gamettes	1 cellule	isolé	x	x	x	x	x	x		#VALUE!	#VALUE!	#VALUE!	#VALUE!
	2024-04-16-B-5h 25°C-sur-6ts -05	sur-6ts	oui	rencontre gamettes	4 cellules	isolé	98	128	278	291	314	329		930	1005	75	1.08065	x
	2024-04-16-B-5h 25°C-sur-6ts -06	sur-6ts	non	rencontre gamettes	4 cellules	isolé	x	x	x	x	x	x	x	#VALUE!	#VALUE!	#VALUE!	#VALUE!		x				1C			paired nuclei cytk fail
	2024-04-16-B-5h 25°C-sur-6ts -07	sur-6ts	oui	rencontre gamettes	4 cellules	isolé	47	85	386	395	442	448		1785	1815	30	1.01681	x	x
	2024-04-16-B-5h 25°C-sur-6ts -08	sur-6ts	non	rencontre gamettes		isolé	x	x	x	x	x	x	x	#VALUE!	#VALUE!	#VALUE!	#VALUE!
														0	0	0	#DIV/0!

## Sheet: Δkin4 25°C
			Small male pro-nuclei	Abnormal pro-nuclei meeting	Paired Nuclei AB	Paired nuclei P1	P1 divide first	Never divide	Failure P1 divide in 3	from 1 to 4cells
2024-01-25- A-5h-25°C-sur-6ts	sur-6ts	oui	0	0
2024-01-25- A-5h-25°C-sur-6ts-02	sur-6ts	oui	X		X
2024-01-25- A-5h-25°C-sur-6ts-03	sur-6ts	oui		X
2024-01-25- A-5h-25°C-sur-6ts-04	sur-6ts	oui	0	0	X
2024-01-25- A-5h-25°C-sur-6ts-05	sur-6ts	oui	X
2024-01-25-B-5h-25°C-sur-6ts	sur-6ts	oui	X			X
2024-01-25-B-5h-25°C-sur-6ts -02	sur-6ts	oui	X
2024-01-25-B-5h-25°C-sur-6ts -03	sur-6ts	oui	X	X
2024-01-25-B-5h-25°C-sur-6ts -04	sur-6ts	oui	X
2024-01-25-B-5h-25°C-sur-6ts -05	sur-6ts	oui
2024-01-25- A-5h-25°C-sur-6ts-Dkin4	sur-6ts//Δkin4	oui
2024-01-25- A-5h-25°C-sur-6ts-Dkin4 -02	sur-6ts//Δkin4	oui	X
2024-01-25- A-5h-25°C-sur-6ts-Dkin4 -03	sur-6ts//Δkin4	oui	0	0
2024-01-25- A-5h-25°C-sur-6ts-Dkin4 -04	sur-6ts//Δkin4	oui						granuleux
2024-01-25- A-5h-25°C-sur-6ts-Dkin4 -05	sur-6ts//Δkin4	oui
2024-01-25- A-5h-25°C-sur-6ts-Dkin4 -06	sur-6ts//Δkin4	oui
2024-01-25-B-5h-25°C-sur-6ts-Dkin4	sur-6ts//Δkin4	oui
2024-01-25-B-5h-25°C-sur-6ts-Dkin4 -02	sur-6ts//Δkin4	oui	0
2024-01-25-B-5h-25°C-sur-6ts-Dkin4 -03	sur-6ts//Δkin4	oui
2024-01-25-B-5h-25°C-sur-6ts-Dkin4 -04	sur-6ts//Δkin4	oui
2024-01-25-B-5h-25°C-sur-6ts-Dkin4 -05	sur-6ts//Δkin4	oui
2024-01-25-B-5h-25°C-sur-6ts-Dkin4 -06	sur-6ts//Δkin4	oui
			Small male pro-nuclei	Abnormal pro-nuclei meeting	Paired Nuclei AB	Paired nuclei P1	P1 divide first	Never divide	Failure P1 divide in 3	from 1 to 4cells
2024-01-26-B-5h-25°C-sur-6ts--Dkin-4	sur-6ts//Δkin4	oui	0								granuleux
2024-01-26-B-5h-25°C-sur-6ts--Dkin-4 -02	sur-6ts//Δkin4	oui
2024-01-26-B-5h-25°C-sur-6ts--Dkin-4 -03	sur-6ts//Δkin4	oui	0
2024-01-26-B-5h-25°C-sur-6ts--Dkin-4 -04	sur-6ts//Δkin4	oui	0
2024-01-26-B-5h-25°C-sur-6ts--Dkin-4 -05	sur-6ts//Δkin4	oui
2024-01-26- A-5h-25°C-sur-6ts--Dkin4	sur-6ts//Δkin4	oui
2024-01-26- A-5h-25°C-sur-6ts--Dkin4 -02	sur-6ts//Δkin4	oui
2024-01-26- A-5h-25°C-sur-6ts--Dkin4 -03	sur-6ts//Δkin4	oui	0	0
2024-01-26- A-5h-25°C-sur-6ts--Dkin4 -04	sur-6ts//Δkin4	oui
2024-01-26- A-5h-25°C-sur-6ts--Dkin4 -05	sur-6ts//Δkin4	oui	X
2024-01-26- A-5h-25°C-sur-6ts	sur-6ts	non	X	X	0	X		3C			MULTI NOY P1
2024-01-26- A-5h-25°C-sur-6ts -02	sur-6ts	oui	0	0			X
2024-01-26- A-5h-25°C-sur-6ts -03	sur-6ts	non	0	0	0	0		2C
2024-01-26- A-5h-25°C-sur-6ts -04	sur-6ts	non
2024-01-26- A-5h-25°C-sur-6ts -05	sur-6ts	oui	X	X			X
2024-01-26- A-5h-25°C-sur-6ts -06	sur-6ts	oui	X
2024-01-26-B-5h-25°C-sur-6ts	sur-6ts	oui	X			X
2024-01-26-B-5h-25°C-sur-6ts -02	sur-6ts	oui	X	X
2024-01-26-B-5h-25°C-sur-6ts -03	sur-6ts	oui	X
2024-01-26-B-5h-25°C-sur-6ts -04	sur-6ts	non	X	X	0	0		2C
2024-01-26-B-5h-25°C-sur-6ts -05	sur-6ts	oui	X			X
2024-01-26-B-5h-25°C-sur-6ts -06	sur-6ts	oui	0	0			X
2024-01-26-B-5h-25°C-sur-6ts -07	sur-6ts	oui								DIV 4C bizarre
			Small male pro-nuclei	Abnormal pro-nuclei meeting	Paired Nuclei AB	Paired nuclei P1	P1 divide first	Never divide	Failure P1 divide in 3	from 1 to 4cells
2024-02-15- A-5h-25°C-sur-6ts	sur-6ts	oui	0	0
2024-02-15- A-5h-25°C-sur-6ts-02	sur-6ts	oui	x
2024-02-15- A-5h-25°C-sur-6ts-03	sur-6ts	oui	0	0
2024-02-15- A-5h-25°C-sur-6ts-04	sur-6ts	oui	X	X		X					AB asymetric
2024-02-15- A-5h-25°C-sur-6ts-05	sur-6ts	oui	X				X
2024-02-15- A-5h-25°C-sur-6ts-06	sur-6ts	oui	X	X
2024-02-15-B-5h-25°C-sur-6ts	sur-6ts	oui	X	X
2024-02-15-B-5h-25°C-sur-6ts-02	sur-6ts	oui	0	0
2024-02-15-B-5h-25°C-sur-6ts-03	sur-6ts	oui	0	0			X
2024-02-15-B-5h-25°C-sur-6ts-04	sur-6ts	oui
2024-02-15-B-5h-25°C-sur-6ts-05	sur-6ts	oui	X	X
2024-02-15-B-5h-25°C-sur-6ts-06	sur-6ts	oui					X
2024-02-15- A-5h-25°C-sur-6ts-Dkin-4	sur-6ts//Δkin4	oui	0	0
2024-02-15- A-5h-25°C-sur-6ts-Dkin-4 -02	sur-6ts//Δkin4	oui	0	0
2024-02-15- A-5h-25°C-sur-6ts-Dkin-4 -03	sur-6ts//Δkin4	oui
2024-02-15- A-5h-25°C-sur-6ts-Dkin-4 -04	sur-6ts//Δkin4	oui
2024-02-15- A-5h-25°C-sur-6ts-Dkin-4 -05	sur-6ts//Δkin4	oui	0	0
2024-02-15-B-5h-25°C-sur-6ts-Dkin4	sur-6ts//Δkin4	oui
2024-02-15-B-5h-25°C-sur-6ts-Dkin4 -02	sur-6ts//Δkin4	oui
2024-02-15-B-5h-25°C-sur-6ts-Dkin4 -03	sur-6ts//Δkin4	oui
2024-02-15-B-5h-25°C-sur-6ts-Dkin4 -04	sur-6ts//Δkin4	oui
2024-02-15-B-5h-25°C-sur-6ts-Dkin4 -05	sur-6ts//Δkin4	oui
			Small male pro-nuclei	Abnormal pro-nuclei meeting	Paired Nuclei AB	Paired nuclei P1	P1 divide first	Never divide	Failure P1 divide in 3	from 1 to 4cells
2024-04-23- A-5h 25°C-dkin-4 sur6ts	sur-6ts//Δkin4	oui	x	x
2024-04-23- A-5h 25°C-dkin-4 sur6ts -02	sur-6ts//Δkin4	oui
2024-04-23- A-5h 25°C-dkin-4 sur6ts -03	sur-6ts//Δkin4	oui
2024-04-23- A-5h 25°C-dkin-4 sur6ts -04	sur-6ts//Δkin4	oui
2024-04-23- A-5h 25°C-dkin-4 sur6ts -05	sur-6ts//Δkin4	oui
2024-04-23-B-5h 25°C-dkin-4 sur6ts	sur-6ts//Δkin4	oui	x
2024-04-23-B-5h 25°C-dkin-4 sur6ts -02	sur-6ts//Δkin4	oui
2024-04-23-B-5h 25°C-dkin-4 sur6ts -03	sur-6ts//Δkin4	oui
2024-04-23-B-5h 25°C-dkin-4 sur6ts -04	sur-6ts//Δkin4	oui	x
2024-04-23-B-5h 25°C-dkin-4 sur6ts -05	sur-6ts//Δkin4	oui
2024-04-23- A-5h 25°C- sur6ts	sur-6ts	oui	x	x
2024-04-23- A-5h 25°C- sur6ts -02	sur-6ts	oui	x
2024-04-23- A-5h 25°C- sur6ts -03	sur-6ts	oui	x	x		x
2024-04-23- A-5h 25°C- sur6ts -04	sur-6ts	oui	x	x
2024-04-23- A-5h 25°C- sur6ts -05	sur-6ts	oui					x
2024-04-23- A-5h 25°C- sur6ts -06	sur-6ts	oui	x
2024-04-23- A-5h 25°C- sur6ts -07	sur-6ts	oui	0	0
2024-04-23- A-5h 25°C- sur6ts -08	sur-6ts	oui
2024-04-23-B-5h 25°C- sur6ts	sur-6ts	non	0
2024-04-23-B-5h 25°C- sur6ts -02	sur-6ts	oui	x
2024-04-23-B-5h 25°C- sur6ts -03	sur-6ts	oui	x				x	3C
2024-04-23-B-5h 25°C- sur6ts -04	sur-6ts	oui	x	x	x	x	x	3C			1 centrosome
2024-04-23-B-5h 25°C- sur6ts -05	sur-6ts	oui	0	0			x
2024-04-23-B-5h 25°C- sur6ts -06	sur-6ts	oui		x
2024-04-23-B-5h 25°C- sur6ts -07	sur-6ts	oui					x	3C	noyau pas div AB
2024-04-23-B-5h 25°C- sur6ts -08	sur-6ts	oui	x
	Total sur-6ts	51	Small male pro-nuclei	Abnormal pro-nuclei meeting	Paired Nuclei AB	Paired nuclei P1	P1 divide first	Never divide	Failure P1 divide in 3	from 1 to 4cells
	nb observable total		39	40	48	49	51	51	51	51
	nb avec défaut		0.74359	0.375	0.0625	0.142857	0.215686	0.117647	0.0196078	0.0196078
	TOTAL	42
	sur-6ts//Δkin4		Small male pro-nuclei	Abnormal pro-nuclei meeting	Paired Nuclei AB	Paired nuclei P1	P1 divide first	Never divide	Failure P1 divide in 3	from 1 to 4cells
	nb observable total		33	37
	nb avec défaut		0.151515	0.027027

## Sheet: exploitabilité
exploitable	stade début vidéo	stade fin vidéo	type embryon	génotype
oui	rencontre gamettes	1 cellule	isolé	HETERO
non	1 cellule	2 cellules	plusieurs embryons isolés	HOMO
	2 cellules	4 cellules	embryons + gonade	sur-6ts
	+	++		N2
	Mort			ensa S61A
				sur-6ts//ensaS61A
				N2 Dumont
				Δkin4
				sur-6ts//Δkin4
