# Supplementary material for: The MAST kinase KIN-4 carries out mitotic entry functions of Greatwall in C. elegans
Source: EMBO J. 2025 Feb 17;44(7):1943–74. doi: 10.1038/s44318-025-00364-w (PMC11961639; doi:10.1038/s44318-025-00364-w)
Supplement: Supplementary file 8 — Source data Fig. 5 [file 44318_2025_364_MOESM8_ESM.zip]

Archive with 6 entries (3 files):
- Figure 5/
- Figure 5/5B/
- Figure 5/5B/F5 B - Phosphopeptides.xlsx
- Figure 5/5C/
- Figure 5/5C/F5 C - WT vs ∆kin-4 - phosphoproteins.xlsx
- Figure 5/Online data acces figure 5 B-C.txt
