# Supplementary material for: The MAST kinase KIN-4 carries out mitotic entry functions of Greatwall in C. elegans
Source: EMBO J. 2025 Feb 17;44(7):1943–74. doi: 10.1038/s44318-025-00364-w (PMC11961639; doi:10.1038/s44318-025-00364-w)
Supplement: Supplementary file 8 — Source data Fig. 5 [file 44318_2025_364_MOESM8_ESM.zip › Figure 5/5B/F5 B - Phosphopeptides.xlsx]

## Sheet: Phosphopeptides
	Log2Fold change	-(LOG10 pValue)
N/A	-9.03896	10.3712
N/A	-7.4062	9.03409
set-9	-7.12984	8.97879
hecd-1	-7.11015	8.54187
aakb-2	-9.94273	8.47764
N/A	-7.97858	8.34618
kin-4	8.35921	8.34524
N/A	-8.38843	7.99544
bed-1	-7.76219	7.93262
ensa-1	8.66384	7.87882
N/A	-8.12494	7.86158
par-6	-8.89196	7.6767
sftb-2	-7.51225	7.50406
attf-2	-8.76705	7.11649
smu-2	-8.18737	7.09207
ima-2	-10.2185	7.04745
cey-2	-7.74482	6.99826
nrd-1	-7.57785	6.90998
hpo-40	-8.79545	6.77422
N/A	-7.97064	6.74746
N/A	-7.52291	6.66341
N/A	-8.1402	6.65909
hpo-32	-7.60572	6.61293
aakb-2	-9.55901	6.57802
lpin-1	-8.14967	6.53417
plp-1	-8.31474	6.49934
N/A	-7.57723	6.48833
coh-4	-7.74205	6.25621
spd-5	-8.54548	6.23526
hpr-9	-7.52399	6.21916
glh-1	-7.72906	6.2081
N/A	-7.93953	6.20403
N/A	-7.75213	6.20012
scc-3	-8.01335	6.17937
mtk-1	-9.01839	6.14248
rml-1	-9.99195	6.09426
N/A	-8.1965	6.07907
N/A	-8.29464	6.07521
tbc-19	-7.79019	6.05001
let-418	-9.01368	5.99375
cdc-5L	-9.0345	5.93617
gcn-1	-7.82336	5.9053
hcf-1	-8.36839	5.90062
csc-1	-8.10362	5.89146
N/A	-7.72704	5.84629
N/A	-8.32518	5.83209
ivns-1	-10.1221	5.76074
N/A	-8.16235	5.75111
secs-1	-8.89791	5.68422
N/A	-8.31866	5.64662
N/A	-8.32307	5.6441
N/A	-8.43225	5.60361
ahcy-1	-8.26602	5.59191
ivns-1	-10.2265	5.55421
lpin-1	-8.19864	5.5456
cct-2	-8.18722	5.53455
N/A	-8.3747	5.51508
nasp-1	-8.02302	5.50979
N/A	-8.24907	5.49168
grl-8	-7.21618	5.45294
N/A	-7.79145	5.44839
gbf-1	-8.76368	5.38201
ccct-1	-8.40691	5.37396
N/A	-8.52696	5.36557
hmgr-1	-8.64308	5.36382
N/A	-8.60072	5.36257
N/A	-8.17871	5.35749
nadk-2	-8.33337	5.35736
tsn-1	-7.84126	5.35145
ncl-1	-8.26498	5.32072
haly-1	-11.1686	5.25837
N/A	-8.82316	5.22411
rnp-4	-8.34329	5.17527
ivns-1	-9.82393	5.16224
ifet-1	-7.91804	5.16076
rha-2	-9.94674	5.14355
unc-43	-8.96953	5.12986
N/A	-8.57071	5.11582
N/A	-8.60337	5.11287
eel-1	-8.69312	5.08772
N/A	-8.65775	5.08021
ife-3	-8.74847	5.04256
gcn-2	-8.73992	5.03997
unc-57	-8.79306	5.01811
suca-1	-8.36609	5.00152
N/A	-8.0816	5.00054
vav-1	-8.27681	4.99343
gei-17	-7.9878	4.99295
par-5	-9.10853	4.95326
htp-3	-8.6046	4.93254
rme-1	-8.30769	4.92756
sams-1	-9.07781	4.90923
N/A	-8.53014	4.90363
nhr-35	-8.40921	4.89462
N/A	-8.56924	4.87681
ceh-92	-8.34375	4.85639
byn-1	-8.74567	4.85354
npp-14	-8.50616	4.80016
zyg-11	-8.35497	4.79503
glrx-10	-8.2411	4.79337
obr-1	-8.31373	4.77866
lpin-1	-8.40889	4.77833
ensa-1	8.22876	4.76429
N/A	-8.62234	4.76283
sftd-3	-8.00603	4.74137
pei-1	-8.79569	4.7368
sec-31	-9.06862	4.72877
N/A	-9.03071	4.70456
ddx-19	-8.3369	4.70429
hach-1	-8.88004	4.69781
nhr-35	-8.2223	4.67318
kca-1	-8.51824	4.66199
N/A	-8.43792	4.62831
asd-2	-8.38789	4.62016
ess-2	-8.39824	4.6119
nubp-1	-9.56739	4.60993
N/A	-9.06838	4.60121
tag-151	-9.05058	4.5963
N/A	-8.21822	4.59336
N/A	-8.13353	4.54438
N/A	-10.2156	4.5254
eif-3.J	-9.39993	4.52157
mus-81	-8.29314	4.52096
N/A	-9.58614	4.50847
clik-1	-8.51575	4.50226
N/A	-9.87421	4.46549
N/A	-9.18576	4.45724
unc-103	-2.62484	4.44164
coa-4	-10.7046	4.43959
ints-11	-8.64377	4.43862
N/A	-8.39795	4.41551
map-2	-8.27307	4.41499
N/A	-9.42363	4.41005
sucl-2	-9.22124	4.40673
ints-11	-8.67324	4.39242
vha-8	-8.43979	4.37928
hcp-6	-8.11413	4.373
N/A	-9.10266	4.37018
ifg-1	-8.70711	4.34905
vav-1	-8.25802	4.3262
cdt-2	-8.92937	4.27597
vav-1	-8.13553	4.25705
anc-1	-8.66556	4.21708
tofu-4	-8.6487	4.20553
cey-2	-9.28141	4.16144
eri-7	-8.95914	4.1584
prx-19	-9.61765	4.15786
gpb-1	-8.38608	4.15095
tipn-1	-9.20578	4.14742
sma-9	-8.70346	4.11534
pfk-1.1	6.2806	4.0716
upb-1	-8.69164	4.03523
idha-1	-8.34597	3.96174
vig-1	-9.66909	3.95753
fbp-1	-9.74551	3.94365
rmd-6	-8.43836	3.91738
coh-4	-8.89527	3.87601
N/A	-9.93257	3.86443
pfd-3	-9.08705	3.82369
mes-3	-8.60056	3.8163
cdt-2	-8.84082	3.79993
kup-1	-9.02987	3.7991
N/A	-9.57637	3.73907
anc-1	-9.49561	3.73631
ubr-5	-2.57872	3.62616
N/A	-4.15192	3.61906
hrpu-1	-8.67713	3.58423
prpf-4	-9.34329	3.56848
ret-1	-9.47551	3.55049
ret-1	-9.46406	3.54059
N/A	-10.1061	3.5273
spd-5	-2.22997	3.48575
deps-1	-2.45556	3.43169
abcf-3	9.67617	3.38297
npa-1	-3.61974	3.36751
spt-5	-9.37002	3.35857
ife-3	-8.9011	3.33454
spt-16	-4.05012	3.29415
elt-2	-9.49817	3.28307
N/A	-2.43392	3.25746
N/A	1.20108	3.22742
icd-2	-3.82149	3.1976
glh-4	-2.26963	3.18787
lin-28	-2.12951	3.11563
rha-2	-3.68229	3.08199
N/A	-2.54314	3.05949
gei-8	0.364796	3.05438
N/A	-1.11798	3.04879
rme-1	-2.4804	3.0149
N/A	-3.16665	2.97397
chaf-1	-1.91426	2.96624
eif-3.J	-7.47429	2.95859
ctps-1	-4.65632	2.89446
spe-6	-3.02644	2.88549
N/A	-2.92607	2.88518
mlc-4	-9.94513	2.87349
pfk-1.1	4.02551	2.8553
ragc-1	-3.78891	2.84404
snx-6	-1.63425	2.8276
N/A	-2.18222	2.79797
bet-1	-2.33514	2.78949
lmd-3	-1.59635	2.77947
cwf-19L1	-3.96598	2.77743
rga-3	-1.54397	2.77652
sek-1	-3.79864	2.75057
unc-44	-2.88905	2.73352
smc-4	-1.95163	2.71474
eef-1B.1	-5.11326	2.68069
cpb-3	-1.53413	2.67407
N/A	-2.9363	2.65805
cec-3	-3.87121	2.6438
N/A	-2.86232	2.62866
mlc-4	-9.62878	2.62048
ztf-7	-3.64147	2.61145
alp-1	-0.842312	2.60615
unc-23	1.50751	2.59913
glh-4	-5.82657	2.59612
N/A	-2.84745	2.58751
N/A	-9.20677	2.5854
natc-2	-2.26581	2.55148
icd-2	-2.97296	2.54269
pqn-21	-3.35641	2.54026
ctps-1	-3.953	2.5307
N/A	-1.96883	2.52906
N/A	-2.79499	2.52846
ubr-5	-2.17925	2.51902
rml-1	-9.79855	2.50975
ran-3	-2.15476	2.50866
N/A	0.628441	2.49952
oops-1	-1.96051	2.49719
N/A	-10.2519	2.49483
mpz-3	-2.41343	2.49427
N/A	-1.13677	2.48796
rbc-1	-2.40282	2.48701
N/A	-4.1783	2.48623
rga-4	-2.14019	2.48437
unc-34	-3.07281	2.47218
glb-24	-2.5668	2.46923
grld-1	-3.16876	2.45786
phm-2	-0.734679	2.43386
N/A	-7.95838	2.42477
N/A	-2.00994	2.42206
ccar-1	-0.828296	2.41962
unc-89	-1.27721	2.41348
eps-8	-2.04177	2.41051
N/A	-2.70624	2.40134
N/A	-2.58136	2.39772
dcaf-1	-3.08525	2.3973
pkc-1	-2.44901	2.39378
gln-3	-3.39631	2.3918
N/A	-2.11996	2.39155
pmt-2	-2.35869	2.39065
smk-1	1.67975	2.38132
arx-3	-2.94203	2.37892
acin-1	-2.12769	2.36767
ahcy-1	-2.02709	2.3671
ify-1	-1.03282	2.36593
ifg-1	-1.76597	2.36425
fln-2	0.743419	2.36146
hum-7	-0.979445	2.36049
aakb-1	-2.31232	2.35839
fln-2	0.711469	2.35564
cysl-1	-2.10457	2.35058
natc-2	-1.97873	2.34766
N/A	-1.31107	2.34722
tin-44	-1.21433	2.34078
icd-2	-4.13778	2.33831
ntl-4	-4.71683	2.33164
N/A	-2.20234	2.32878
N/A	-2.1523	2.32304
lcmt-1	-1.78389	2.31968
tac-1	0.643456	2.30705
N/A	-7.29679	2.30688
ran-2	-2.02477	2.30622
N/A	-1.69621	2.30034
N/A	-2.25463	2.29485
snx-1	-1.78886	2.29305
ctps-1	-3.39671	2.28601
inft-2	-3.23407	2.28453
ani-2	1.98648	2.28029
N/A	-1.05542	2.2802
cey-2	-5.9531	2.27953
N/A	-4.44513	2.27665
pqn-21	-2.94387	2.27542
arx-3	-3.43422	2.2721
ddx-19	-2.78338	2.27099
N/A	-2.52993	2.26994
mnk-1	-1.16738	2.26602
rsks-1	-1.90275	2.26359
ddx-46	-4.67958	2.26213
sfa-1	-2.13511	2.26006
rfip-1	-2.19017	2.25433
pck-2	-3.37368	2.25394
glh-1	-0.85773	2.24442
efa-6	-2.3584	2.23921
sym-4	-2.32279	2.23662
rml-1	-1.40772	2.23638
N/A	-1.59262	2.23492
N/A	-1.96986	2.23186
top-1	-5.23147	2.22909
dpf-5	-4.10644	2.22555
dpf-5	-4.08612	2.22145
lotr-1	-4.14548	2.21772
icd-2	-3.45468	2.21596
rbpl-1	0.930511	2.20922
N/A	-4.55054	2.2051
haly-1	-2.10371	2.20479
dcp-66	-2.95526	2.20269
spd-5	-0.980341	2.19536
let-504	-1.21363	2.18324
gln-3	-2.9344	2.17376
N/A	-4.19583	2.17182
N/A	2.10003	2.15702
N/A	-2.08193	2.15484
rml-1	-1.44308	2.15427
ctps-1	-2.57279	2.15357
N/A	-3.82139	2.15107
ani-2	-2.16237	2.14997
unc-104	-2.8517	2.14948
evl-14	-3.05313	2.14893
N/A	-8.5403	2.14833
dnj-25	-6.71739	2.14733
akt-2	-4.01557	2.1461
cogc-1	-8.14622	2.14435
zfh-2	-2.72869	2.1401
ctps-1	-2.08597	2.1396
ctps-1	-2.13113	2.13313
gld-1	-4.07244	2.13234
N/A	-7.42549	2.13059
N/A	-2.31058	2.12836
N/A	-1.84825	2.12651
rbc-1	-2.20618	2.12551
nol-56	-2.8185	2.12431
fln-2	6.65332	2.12418
N/A	-2.21077	2.12032
suf-1	-1.65297	2.12029
N/A	-2.24613	2.11936
N/A	-3.0523	2.11889
inft-2	-2.41176	2.11432
lpin-1	-7.73329	2.1143
map-2	-1.07604	2.10447
rpl-4	-7.26878	2.10407
let-502	-1.58792	2.10357
N/A	-1.67963	2.10167
icd-2	-6.2955	2.10034
N/A	-4.48205	2.09397
acly-1	-0.808794	2.0921
cogc-1	-8.12186	2.09203
N/A	-4.22912	2.09129
glh-4	-8.01041	2.09082
suf-1	-3.22878	2.08822
ctf-4	-3.30888	2.08142
N/A	-2.17771	2.07464
N/A	-2.16237	2.06736
ccct-1	-1.09369	2.06696
nasp-2	-8.33228	2.0651
N/A	-1.26084	2.06492
ptrn-1	-1.76572	2.06183
phip-1	-3.16257	2.06027
pks-1	-7.46337	2.05812
rad-54.L	-2.54579	2.05295
pyr-1	-8.6352	2.05291
N/A	-4.10919	2.05277
cct-5	-2.11944	2.05257
tag-273	-2.79596	2.05084
cla-1	-1.96847	2.04884
dcr-1	-7.74118	2.04711
N/A	-4.02317	2.04304
N/A	-7.93473	2.04299
N/A	-7.03898	2.0378
gld-1	-4.14212	2.03748
ani-1	-3.09693	2.03645
N/A	-2.37185	2.03588
pig-1	-8.16452	2.03501
ppfr-2	-2.35767	2.03295
hum-7	-3.24511	2.03295
cdap-2	-2.35739	2.03275
atic-1	-7.84792	2.0316
hip-1	-2.31542	2.03056
cpn-3	-6.57914	2.02677
pyp-1	-3.39752	2.02641
ttll-12	-2.30256	2.01839
ppm-1.G	-3.77754	2.01831
cey-3	-4.15524	2.01767
let-502	-2.69814	2.016
N/A	-7.57743	2.01221
separase 1	-2.11512	2.01175
N/A	-7.29434	2.01167
ani-1	-3.10708	2.01151
pei-1	-1.12289	2.0107
N/A	-6.94949	2.00991
brap-2	-1.49774	2.00982
lin-5	-2.74615	2.00976
tdo-2	-3.35596	2.0095
N/A	-2.38873	2.00783
N/A	-6.7886	2.00758
tth-1	-2.23527	2.00667
ifa-1	-7.44282	2.00658
N/A	-7.89315	2.00244
N/A	-7.03906	1.9991
unc-89	-1.11502	1.99868
N/A	-4.14873	1.99633
pei-1	-3.48376	1.994
tag-273	-2.75371	1.99142
N/A	-7.37885	1.98988
N/A	-2.01007	1.98845
N/A	-7.94527	1.98801
N/A	-1.96627	1.98749
nsy-1	-1.00827	1.98675
mtk-1	-2.39226	1.98652
wdr-62	-7.23849	1.98651
hasp-1	-7.01255	1.98487
N/A	1.28277	1.98309
ipla-1	-3.81348	1.98303
cid-1	-7.85856	1.97875
vit-1	-8.93977	1.97861
unc-44	0.970151	1.97831
hcp-1	-6.88198	1.97823
mlt-3	-2.92093	1.97771
atg-2	-7.70992	1.97749
vig-1	-2.77292	1.97716
vit-1	-8.78344	1.97676
N/A	-6.86166	1.97593
eel-1	-7.79078	1.97261
N/A	-2.98364	1.96906
N/A	-6.6495	1.96735
skpt-1	-1.44675	1.96674
N/A	-1.21096	1.96526
evl-14	-2.81807	1.96497
ran-3	-2.09627	1.96368
let-502	-2.51001	1.96284
N/A	-0.69795	1.96121
N/A	-2.21574	1.96052
clik-2	1.51488	1.9595
dpy-21	-7.33999	1.95944
eef-1B.2	-1.94489	1.95854
edc-3	-6.38302	1.95842
bec-1	-6.91321	1.95842
klp-12	-2.85146	1.95682
efhd-1	-6.98808	1.95649
N/A	-4.16635	1.95567
N/A	-2.12035	1.95498
ric-19	-6.49742	1.95352
pqn-59	-1.65493	1.9525
aakb-1	-1.65266	1.95155
N/A	-6.57286	1.95063
gld-1	-1.88521	1.94979
cand-1	-1.6342	1.94564
spd-5	-6.8789	1.94484
N/A	-7.07244	1.94459
sir-2.1	-7.52712	1.94353
N/A	-2.17883	1.93811
efa-6	-0.512135	1.93687
ctps-1	-2.6886	1.93645
bet-1	-1.54091	1.93606
fipp-1	-1.84812	1.93489
nog-1	-7.04982	1.93438
mcd-1	-7.06336	1.93391
eef-1B.2	-7.69687	1.93388
pes-9	-7.10146	1.93337
lido-9	-7.11836	1.93311
N/A	-7.53635	1.93063
mcd-1	-7.08819	1.92823
N/A	-7.80936	1.92733
dpf-5	-7.23531	1.92665
N/A	-1.82877	1.92619
asd-2	-7.41884	1.92576
N/A	-7.2964	1.9253
let-418	-7.77412	1.92497
N/A	-0.870865	1.92406
N/A	-1.97344	1.92399
unc-112	-7.33498	1.92384
N/A	-7.60011	1.92341
yap-1	-2.80447	1.92267
hmg-12	-2.31068	1.92029
larp-1	-8.07412	1.91958
daf-14	-1.4531	1.91838
atg-2	-3.41098	1.91756
ebp-3	-7.35123	1.91573
rnp-6	-2.57228	1.91397
frm-1	-3.15798	1.912
N/A	-7.84156	1.91159
acaa-2	-3.71749	1.90911
prmt-5	-2.27754	1.90889
mnk-1	-6.55818	1.90863
eel-1	-7.63853	1.90708
him-19	-6.80068	1.90694
gsp-1	-3.56136	1.90504
N/A	-1.97821	1.90453
suf-1	-2.58268	1.90447
N/A	-7.59648	1.90433
N/A	-1.59662	1.90299
N/A	-1.11446	1.90231
N/A	-2.12189	1.90131
gln-3	-2.26717	1.89824
asna-1	-1.42142	1.89748
ebp-3	-7.69227	1.897
spd-5	-7.78498	1.89678
eef-1A.2	-6.67463	1.89517
perm-4	6.91306	1.89379
pas-2	-6.66922	1.89326
hmg-12	-7.0295	1.89275
pig-1	1.29053	1.88983
sur-5	-1.49074	1.88836
gln-3	-7.65635	1.88833
N/A	-2.06656	1.88798
gln-3	-7.7732	1.88652
N/A	-2.39969	1.88447
N/A	-3.67319	1.8839
N/A	-6.68866	1.88303
imph-1	-2.03764	1.88231
sftb-1	-6.67731	1.88179
golg-4	-6.66349	1.88168
unc-44	-2.47529	1.88143
N/A	-2.53317	1.8801
N/A	-2.24979	1.87813
aco-2	-1.96451	1.87797
N/A	-6.84888	1.87476
hrpu-1	-6.79267	1.87371
N/A	-6.61343	1.87326
parg-1	-3.67414	1.87275
hum-7	-2.87181	1.87162
gld-1	-6.93658	1.87151
N/A	-6.79586	1.87074
N/A	-1.64956	1.86886
N/A	-7.73777	1.86871
N/A	-6.75487	1.86816
cls-2	-6.53721	1.8677
N/A	-1.38583	1.86723
pid-4	-7.84895	1.86522
N/A	-1.37894	1.86507
ucr-2.2	-7.23334	1.86486
dhhc-8	6.29281	1.86116
idhb-1	-6.48113	1.86074
ifa-1	-7.15642	1.86023
ran-2	-2.50427	1.86008
N/A	-6.76105	1.85984
mca-3	-2.73826	1.85912
csn-1	-6.65111	1.85769
hsr-9	-1.48367	1.85542
rad-54.L	-2.28735	1.85519
N/A	-7.38017	1.85486
attf-2	-6.96489	1.85434
lmd-3	-1.79092	1.85383
eef-1B.2	-3.54597	1.85284
dpf-5	-2.56961	1.85076
nasp-2	-2.33851	1.84956
sfa-1	-0.609426	1.84671
epc-1	-1.0865	1.84609
lpin-1	-3.20228	1.8459
fipp-1	-6.47402	1.84582
frm-1	-2.30586	1.84573
N/A	-6.7608	1.84472
cdc-26	-6.98474	1.84453
lin-40	1.05414	1.8419
nhr-49	-6.95507	1.84179
hmg-12	-7.5573	1.84123
rml-1	-8.51652	1.8407
brp-1	-6.36533	1.83542
bicd-1	-6.8956	1.83495
gln-3	-2.99852	1.83481
ttn-1	-6.70792	1.83467
tag-273	-2.5142	1.83264
hsp-60	-1.37478	1.82955
clik-2	5.9068	1.82899
lsy-27	-1.8718	1.82895
chk-2	-2.44229	1.82745
brap-2	-3.74333	1.82739
ddx-10	-1.18852	1.82643
ctps-1	-3.8226	1.8262
alp-1	-6.31375	1.82561
ulp-1	-1.06811	1.82433
fipp-1	-1.62169	1.8241
pkc-3	-3.31812	1.82286
glh-4	-6.36661	1.82258
tag-273	-2.54021	1.82248
gcn-1	-6.44989	1.82213
hlh-11	-6.53166	1.82201
N/A	-6.99469	1.82159
N/A	-6.24839	1.82013
tmbi-4	-6.73421	1.81982
aldo-2	-6.56328	1.81965
N/A	-6.4733	1.81964
rpl-6	-3.43914	1.81866
N/A	-2.18392	1.81771
rml-1	-8.54645	1.8175
gld-1	-7.31592	1.81543
N/A	-6.71244	1.81409
ahcy-1	-3.22175	1.81263
chk-2	-2.42171	1.81178
golg-4	-1.69895	1.81043
hrpu-1	-6.97508	1.81
N/A	-1.76426	1.80952
dpy-26	-6.27275	1.80859
ctps-1	-3.81465	1.8082
N/A	-1.28555	1.80702
gln-3	-2.30956	1.8065
pkc-1	-6.24251	1.8055
mig-15	-1.52969	1.80528
N/A	-6.77328	1.80455
dpf-5	-7.20849	1.80278
N/A	-2.26348	1.8
N/A	-1.64549	1.79948
gyf-1	-2.43318	1.79935
unc-31	-6.63383	1.79863
N/A	-6.5458	1.79844
lpin-1	1.16845	1.79653
imph-1	-1.60835	1.79646
tbc-2	-0.937687	1.79576
pqn-27	-6.90083	1.79574
N/A	5.73529	1.7957
frm-1	-6.78285	1.79564
N/A	-6.3114	1.79483
N/A	-5.78362	1.79258
cid-1	-7.02874	1.7919
rps-12	-9.02118	1.79188
sftb-1	-6.90979	1.79149
rla-1	-7.01262	1.79055
N/A	-2.86415	1.79039
mel-32	-6.58215	1.78898
N/A	-3.17113	1.78473
golg-4	-2.93685	1.78375
ctps-1	-2.33311	1.78265
pid-5	-2.85249	1.78221
N/A	-7.1397	1.78121
agef-1	-6.94847	1.78073
scc-3	0.828039	1.77991
mrp-5	-6.13865	1.7797
glna-1	-0.633272	1.77958
pmt-2	-6.38087	1.77775
ubr-5	-6.01115	1.77707
N/A	-6.44901	1.77466
N/A	-2.69929	1.77443
mlt-3	-1.70442	1.77359
atg-2	-6.79512	1.7733
ndx-2	-6.11603	1.77208
hsp-60	-7.04591	1.77196
N/A	-1.46959	1.77157
ubq-2	-6.34488	1.7712
haly-1	-3.95597	1.77106
ttn-1	-6.35088	1.76783
lin-5	-6.64466	1.76782
N/A	1.51486	1.7672
cec-1	-3.70786	1.7669
npp-9	-1.51386	1.76602
ark-1	-6.37282	1.76579
pqn-20	-6.69737	1.76521
N/A	-2.86808	1.76477
patr-1	0.79908	1.764
mthf-1	-3.34267	1.76369
hsr-9	-1.5301	1.76272
N/A	-1.82847	1.76259
cct-3	-6.24316	1.76254
tbc-2	-6.91264	1.76152
mdt-4	-3.41821	1.76132
fln-1	-6.31005	1.75997
cdk-11.1	-2.10675	1.75928
ttc-7	-7.33306	1.75825
N/A	0.615608	1.7579
hmg-4	-6.401	1.75747
lab-2	-6.97549	1.7574
tcer-1	-2.56646	1.75716
par-6	-6.47123	1.7569
N/A	-1.50311	1.75664
aqp-8	-6.64967	1.7565
icd-2	-6.51774	1.75306
N/A	-6.49408	1.753
N/A	5.76715	1.75269
N/A	-0.641671	1.75205
pitr-1	-6.88614	1.75033
rpl-35	6.31677	1.75008
bmk-1	-7.38169	1.74998
fbp-1	-6.72579	1.74861
unc-44	-1.5227	1.74838
hpo-27	-2.259	1.74813
N/A	-6.66753	1.74758
pei-1	-5.95123	1.74644
lpin-1	-7.33216	1.74511
N/A	-7.26179	1.74413
tnt-3	-1.57518	1.74239
rpia-1	-6.34299	1.74039
unc-44	1.45775	1.73654
N/A	-6.9809	1.73554
N/A	-2.84023	1.73551
mml-1	-6.33836	1.73485
phm-2	-6.31088	1.73451
hpo-27	-2.21097	1.73394
hsp-110	-6.37666	1.73277
haly-1	-3.52833	1.73268
N/A	-2.63631	1.73213
N/A	-6.66925	1.73195
N/A	-6.39727	1.73152
hsp-110	-6.38811	1.73115
N/A	-2.34159	1.73054
N/A	-6.47818	1.73027
N/A	-6.20228	1.7302
tpa-1	-6.76654	1.72952
N/A	-7.0673	1.7295
rpl-26	-6.20662	1.729
kin-4	1.92975	1.72889
patr-1	0.783877	1.72884
rml-1	-7.95427	1.72804
rbg-3	1.61818	1.72801
eat-17	-3.24184	1.72786
clik-2	6.1762	1.72714
N/A	-3.38615	1.72646
edc-4	-1.52304	1.72646
wbp-4	-2.60325	1.72644
N/A	-6.83867	1.72602
ndx-1	-6.59482	1.72524
sek-1	-3.21103	1.72433
N/A	-3.45132	1.72376
N/A	-7.08121	1.72217
ensa-1	-7.25046	1.71924
ntl-3	-6.7357	1.71865
N/A	-6.56552	1.71857
rps-0	-2.53408	1.71811
dbn-1	-1.7125	1.71708
cup-15	-6.04309	1.71648
N/A	-6.0058	1.71503
atg-2	-6.73926	1.71495
sip-1	-6.06279	1.71408
N/A	-6.52545	1.71315
N/A	-0.930299	1.7122
pdzd-8	-6.71351	1.71149
deb-1	5.76416	1.71078
gpcp-2	-6.31653	1.70996
max-2	-6.28898	1.70915
unc-116	-1.46659	1.70858
pes-4	-2.56074	1.70813
saeg-1	-6.7559	1.70741
dcap-2	-2.05662	1.70721
N/A	-2.39828	1.70702
N/A	-5.9048	1.70616
pkc-2	-6.32012	1.7058
unc-76	-7.36495	1.70577
let-502	-7.05733	1.70304
ptr-2	-1.60232	1.70122
spt-16	-3.59612	1.70111
N/A	-6.44539	1.7009
N/A	-5.93891	1.70084
N/A	-6.09333	1.70076
N/A	-6.7325	1.70071
cdl-1	-6.42579	1.70048
dcaf-1	-5.99985	1.69995
ensa-1	-6.62309	1.69975
efhd-1	-2.79485	1.69974
lsl-1	-3.42165	1.69969
N/A	1.27794	1.69962
N/A	-3.9949	1.6996
alp-1	-1.01253	1.69861
sid-3	-6.59124	1.69848
N/A	-6.39827	1.69581
tdo-2	-2.97028	1.69542
unc-44	-5.97366	1.69443
pld-1	-5.73485	1.69416
ran-5	-1.86341	1.69355
rnp-6	-6.41795	1.6931
N/A	-6.25097	1.69226
N/A	-1.37203	1.69194
evl-14	-6.47783	1.69183
rml-1	-7.60333	1.69146
sek-1	-3.47392	1.69041
vgln-1	-3.02183	1.68973
glh-2	-6.44833	1.68912
N/A	-2.72516	1.68889
icd-1	-2.11843	1.68884
N/A	-6.50777	1.68883
egg-3	-1.33884	1.68802
gpcp-2	-2.74341	1.68769
alfa-1	-6.45488	1.68626
lin-40	-0.650053	1.68597
N/A	-6.57584	1.68555
sel-2	-1.08742	1.68472
N/A	-3.12786	1.68401
unc-68	-6.56285	1.68396
mel-28	-5.76607	1.68345
dot-1.1	5.9688	1.68227
rnp-8	-1.13339	1.68174
srgp-1	-1.62382	1.6802
N/A	-1.27026	1.68002
asp-1	-3.11182	1.67946
che-10	1.05966	1.67939
efhd-1	-2.85245	1.67782
mlk-1	-7.01528	1.67628
vps-11	-6.03863	1.67579
pqn-59	-2.57982	1.6734
mlk-1	-7.01176	1.67325
kcc-2	0.810287	1.67304
leo-1	-1.13907	1.67232
cdap-2	-2.97713	1.67204
N/A	-2.37315	1.66947
lonp-1	-6.22408	1.6692
hum-7	-5.87871	1.66888
N/A	-3.38802	1.66878
lmd-3	-1.80847	1.66786
sel-10	-6.0817	1.66776
icd-1	-2.01414	1.66677
lmd-3	-0.990166	1.66648
let-711	-7.39699	1.66611
nasp-2	-2.03905	1.66556
ntl-4	-3.1038	1.66519
adsl-1	-6.70638	1.66486
rnp-4	-3.88414	1.66342
N/A	-1.59791	1.66333
rfip-1	-6.06565	1.66311
zfh-2	-2.4392	1.66249
dod-18	-6.85171	1.66205
mrck-1	-2.6907	1.66041
N/A	-3.38983	1.65983
cit-1.1	-2.19286	1.65865
mvk-1	0.97705	1.65845
N/A	-6.19818	1.65699
cnt-1	-2.14395	1.65552
N/A	-6.31599	1.65515
rec-8	-3.63663	1.65497
rhgf-2	-6.06743	1.65366
N/A	-6.48536	1.65329
alh-9	-2.0138	1.65304
frm-10	-6.38691	1.65226
teg-1	-1.09003	1.65209
cyk-4	-3.48861	1.65042
npp-9	-2.9681	1.64862
scc-2	-0.660435	1.64839
chaf-1	0.850152	1.64742
N/A	-1.46344	1.64709
pdi-2	-2.37738	1.64704
copd-1	-2.65516	1.64679
ntl-4	-3.10027	1.64587
N/A	-6.06481	1.64576
sgt-1	-2.47898	1.64431
vig-1	-0.540539	1.64394
dnc-1	-6.42106	1.64348
rsd-3	-1.56601	1.64308
npp-21	-5.35801	1.63987
N/A	-6.0677	1.63915
rpl-34	-1.71996	1.63899
vrk-1	-2.19004	1.63748
unc-44	-2.66163	1.63651
npp-14	-3.00781	1.63612
N/A	-3.20244	1.63574
daf-22	-2.87954	1.63347
N/A	-3.12705	1.63171
N/A	-2.16136	1.63032
dpf-5	-2.2339	1.63031
N/A	-6.17015	1.62989
npp-9	-2.66701	1.62849
brap-2	-1.35624	1.62728
N/A	-7.06654	1.62599
mca-3	-5.57202	1.62428
cts-1	1.67249	1.624
taf-3	5.72374	1.62363
N/A	-6.95074	1.62363
N/A	-6.63853	1.62307
spe-11	-6.76498	1.6229
dys-1	-2.21644	1.62261
sgt-1	-7.28329	1.6226
sel-5	-5.47655	1.62254
yap-1	-2.92482	1.62208
alh-8	-3.43821	1.62079
N/A	-5.87816	1.6203
nurf-1	-2.14774	1.6197
ndk-1	-6.01838	1.6196
N/A	-6.13287	1.61924
rpoa-1	-5.49883	1.61924
N/A	-6.52271	1.61881
ran-3	-6.05902	1.61876
unc-16	-5.88441	1.61823
npp-21	-6.41326	1.618
gyf-1	-6.32286	1.61774
N/A	-2.12157	1.61773
N/A	-5.94471	1.6173
dbn-1	-6.27394	1.61717
vig-1	-6.50224	1.61677
N/A	-5.60555	1.61671
srw-33	-5.22376	1.61671
N/A	-2.9002	1.61665
glo-4	-6.64819	1.61636
ztf-7	-5.25175	1.61619
sams-1	-6.15134	1.61611
nhr-119	-6.55196	1.61607
N/A	-6.36454	1.61585
pmlr-1	-5.4957	1.61585
unc-116	-6.02561	1.61554
saeg-2	-6.20946	1.61546
lin-10	-5.24864	1.61537
icl-1	5.89813	1.61533
catp-3	-6.32129	1.61525
N/A	-6.44097	1.61503
N/A	-6.36805	1.61487
N/A	-6.31451	1.61464
N/A	-0.980117	1.61463
sid-3	-2.31022	1.61461
cdc-25.1	-6.04619	1.61433
xnd-1	-1.90579	1.61432
ints-11	-5.9653	1.61432
frm-5.2	-6.12511	1.61418
lin-13	-5.88691	1.61414
npp-7	-6.332	1.61413
gcn-2	-5.67613	1.61268
nhr-119	-6.18778	1.61266
sid-3	-5.33622	1.61243
ztf-18	-6.26115	1.61227
ifb-1	-5.94289	1.61222
N/A	-6.5822	1.61218
N/A	-1.31079	1.61187
N/A	-2.32729	1.61157
N/A	-6.16064	1.61154
top-2	-5.5094	1.61151
N/A	-6.10503	1.61138
pks-1	-6.01821	1.61122
glh-4	-6.15898	1.61068
cdk-11.1	-5.6797	1.61065
lin-36	-5.20483	1.61057
mlck-1	-5.7394	1.61035
svh-5	-6.7897	1.6102
myo-1	-6.33506	1.60999
cpna-2	-1.3193	1.60992
dpy-21	-7.20708	1.60988
jmjd-1.2	-1.50264	1.60973
cdc-48.1	-6.63952	1.6095
ragc-1	-3.46903	1.60939
N/A	-6.11983	1.60932
N/A	-6.41846	1.6093
N/A	-6.23795	1.60919
N/A	-1.84457	1.60906
N/A	-5.72114	1.60898
N/A	-6.51009	1.60894
N/A	-6.16738	1.60883
larp-1	-5.47939	1.6088
ceh-21	5.75878	1.60871
ceh-21	5.75878	1.60871
alfa-1	-6.3832	1.60851
wsp-1	-2.07247	1.60793
N/A	-6.54221	1.6078
epg-7	-3.22855	1.60779
ntl-3	-6.15487	1.60775
fln-2	5.68747	1.6077
lpin-1	-5.93445	1.60757
rps-23	-5.57554	1.60745
lem-3	-6.31813	1.60735
hsp-1	-5.68067	1.60684
N/A	-6.53483	1.60624
N/A	-1.40037	1.60612
hpo-40	-5.68124	1.60595
unc-89	-1.84667	1.60591
spr-3	5.22873	1.60583
N/A	5.33584	1.60504
rps-0	-6.0346	1.60498
N/A	-5.55412	1.60492
N/A	-6.45408	1.60491
epg-9	-6.30097	1.60489
N/A	-6.24973	1.6047
lin-37	-2.09157	1.60429
N/A	-1.63574	1.60366
dcap-2	-2.64604	1.60365
asp-4	-6.30673	1.60357
N/A	-6.49249	1.60355
hsp-1	-6.55442	1.60322
rgl-1	-5.56662	1.60319
N/A	-7.07443	1.60312
tag-273	-7.81165	1.6027
ztf-7	-5.63744	1.6024
amph-1	-6.20983	1.6022
tdo-2	-5.6366	1.60218
lin-26	5.98056	1.60149
pap-1	-2.14776	1.60149
unc-89	-5.59566	1.60091
icln-1	-5.94326	1.60088
N/A	-5.5243	1.60064
htp-3	-6.17708	1.60058
egl-27	-6.04829	1.60002
kin-4	5.85321	1.6
ampd-1	-2.6621	1.59946
N/A	-5.84501	1.59868
sld-2	-6.55133	1.59841
N/A	-6.76754	1.59788
dim-1	-7.07113	1.59787
ccf-1	-6.50506	1.59772
N/A	-5.76356	1.5972
eef-1A.2	-6.3423	1.59707
N/A	-6.25696	1.59691
hcp-6	6.24798	1.59673
lin-45	-6.71691	1.59666
pap-1	-6.22108	1.5966
pod-2	-6.40635	1.59644
lin-52	-5.61334	1.59627
N/A	-1.39514	1.59618
tps-1	-6.36527	1.59607
tli-1	-5.99715	1.59584
N/A	-2.34622	1.59544
atn-1	6.03166	1.59471
N/A	-1.5547	1.59455
N/A	-6.32415	1.59436
kup-1	-1.84235	1.59434
pei-1	-6.69006	1.59417
N/A	-2.17445	1.59395
lin-45	-5.96585	1.59261
N/A	-5.49539	1.59234
vig-1	-2.98787	1.59127
rps-0	-5.90364	1.59093
ent-1	-6.81515	1.59037
pola-1	-6.25054	1.59027
knl-1	-6.27058	1.58989
glh-4	-6.86978	1.58977
saps-1	-6.5309	1.58976
rfc-1	-0.697373	1.58966
pgl-1	-6.64297	1.58929
top-1	-4.09206	1.5888
N/A	-2.57152	1.58877
N/A	5.75272	1.58867
N/A	-7.40621	1.58866
N/A	-7.40621	1.58866
N/A	-6.10075	1.58846
lin-37	-6.8563	1.58793
bet-1	-1.93854	1.58759
saeg-1	-5.83175	1.58757
N/A	-3.07732	1.58725
N/A	-6.05773	1.58707
znfx-1	-1.85854	1.58672
lsl-1	-7.41296	1.58632
cmd-1	-5.81521	1.58631
ddx-46	-7.47108	1.58591
xnd-1	-0.995124	1.58578
N/A	-5.51483	1.58548
hpo-32	-1.1202	1.58526
tbc-9	-0.74325	1.58476
N/A	-6.58889	1.58473
lin-45	-5.89353	1.58448
cox-6A	-6.657	1.5844
cul-2	-6.58912	1.58404
N/A	6.12507	1.58403
N/A	-1.73915	1.58385
unc-54	-1.35117	1.58329
N/A	-6.27608	1.58328
N/A	-6.44252	1.58323
N/A	0.563033	1.58283
efk-1	-6.86382	1.5827
spd-5	-5.81195	1.58232
znfx-1	-6.22598	1.58216
sftb-1	-1.67339	1.58209
N/A	-5.83272	1.5806
hpo-27	-5.96621	1.57997
N/A	-6.11557	1.57939
N/A	-3.00236	1.57895
cdc-25.1	-6.46283	1.57829
oga-1	-6.73248	1.57827
N/A	-7.73097	1.57817
car-1	-3.6529	1.57801
ensa-1	0.56533	1.5778
hrpk-1	-2.12612	1.57655
N/A	-1.30498	1.57625
N/A	2.01835	1.576
N/A	-6.91258	1.57552
itsn-1	-6.55158	1.5754
nhr-34	-2.4687	1.57509
rme-2	-2.61093	1.57486
rpn-8	-8.60537	1.57483
cdc-37	-2.47824	1.57482
N/A	-6.55326	1.57467
taf-1	-6.3305	1.57462
gyf-1	-2.67849	1.57391
aakb-1	-2.66512	1.57379
chp-1	-2.36648	1.57367
N/A	-1.80496	1.57364
lpin-1	-6.41306	1.57361
N/A	-2.89536	1.57341
chaf-1	-6.33308	1.57341
let-767	-6.32083	1.57255
mom-4	-6.39907	1.57189
mel-28	-5.67042	1.57128
rad-54.L	-2.97069	1.5705
src-1	0.784787	1.57012
ccar-1	-8.45376	1.56981
dre-1	-2.45096	1.56969
N/A	-5.97466	1.56963
N/A	-5.89367	1.56959
sir-2.1	-1.8603	1.56932
frm-5.2	-5.76177	1.56927
sax-2	-3.27884	1.56869
hcp-6	-7.40984	1.56855
unc-34	-2.14911	1.56758
N/A	-1.542	1.56704
spd-5	-1.79807	1.56691
unc-44	-6.12643	1.56682
imph-1	-1.99087	1.56648
ctps-1	-1.92647	1.56634
01-avr	-1.44789	1.56483
unc-41	-6.49399	1.56445
gsk-3	-7.00679	1.56384
msh-6	-6.26174	1.56328
eif-2gamma	-6.18625	1.56301
N/A	-6.96165	1.56298
N/A	-6.89244	1.56209
N/A	-0.767708	1.56163
N/A	-6.72309	1.56155
N/A	-7.17283	1.56139
vig-1	-7.87374	1.56126
N/A	-6.64298	1.56096
N/A	-1.3764	1.5607
prmt-5	-3.36086	1.56033
cisd-3.2	-6.42178	1.56012
N/A	-6.66868	1.55958
bet-1	-2.69701	1.55926
sipa-1	-1.7488	1.5592
N/A	-6.48646	1.55911
hsp-90	-1.63064	1.55899
ubxn-2	5.46812	1.55885
N/A	-6.60306	1.55804
rsks-1	-1.98032	1.55797
mob-2	-3.15239	1.55775
N/A	-1.88097	1.55769
N/A	-6.31487	1.55752
N/A	-6.51695	1.55706
N/A	-5.31986	1.55639
cdc-25.3	-6.10475	1.55618
ketn-1	-1.38838	1.55609
N/A	-6.44762	1.55578
ccct-1	-1.15206	1.55516
wsp-1	-2.27125	1.55494
N/A	-2.65941	1.55426
N/A	-6.65284	1.55401
N/A	-6.98621	1.55391
nhr-46	-5.96865	1.55378
ify-1	-7.91382	1.55347
hlb-1	-2.42654	1.55339
znfx-1	-5.86005	1.55337
N/A	-1.7971	1.55327
N/A	-6.76875	1.55257
byn-1	-1.4463	1.5519
ego-2	-6.97966	1.55147
N/A	5.04792	1.55143
pgl-1	-6.85034	1.55123
N/A	6.39794	1.55103
N/A	-6.20578	1.55082
rga-4	-2.11576	1.5507
ain-1	-2.86225	1.55067
N/A	-6.36282	1.55019
vit-6	-6.7705	1.55009
N/A	-6.9274	1.54975
iffb-1	-1.72809	1.54962
N/A	-1.3508	1.54955
N/A	-5.47059	1.54947
smg-6	0.584431	1.5489
vab-10	0.831477	1.54859
lin-15A	-6.18313	1.54842
N/A	0.434496	1.54775
rme-1	-6.26143	1.54773
vig-1	-0.476561	1.54728
prmt-5	-2.62923	1.54677
fln-2	0.484968	1.54633
egl-9	-5.15182	1.54625
hsp-16.1	-5.42403	1.54617
spt-5	5.00165	1.54614
acaa-2	-5.51671	1.54596
N/A	-6.33758	1.54549
ptrn-1	-2.25931	1.54538
N/A	-6.2286	1.54409
unc-44	-2.98376	1.54382
gld-1	-2.383	1.5429
N/A	-6.06401	1.54287
N/A	-5.97245	1.54275
toca-1	-6.13256	1.54244
alfa-1	-6.07676	1.54202
let-502	-1.97304	1.54187
sumv-1	0.848771	1.54145
rnp-8	-1.45364	1.54138
N/A	-2.28927	1.54137
N/A	-6.51207	1.54134
pcyt-2.1	-3.05357	1.54087
saeg-1	-1.25938	1.54043
N/A	-6.85348	1.54032
gdi-1	-6.9481	1.53981
nasp-2	-2.87799	1.53893
msh-6	-6.72101	1.53875
unc-112	-2.44019	1.53852
cir-1	-0.791163	1.53818
gln-3	-1.88295	1.538
gei-3	-6.5216	1.53789
spt-5	-2.36357	1.53762
grk-1	-6.57059	1.53733
nhl-1	-2.08207	1.53722
N/A	-1.87698	1.53622
N/A	-6.01992	1.53596
N/A	-1.3433	1.53589
mafr-1	-6.91585	1.53578
hmp-2	-6.62083	1.53529
rad-54.L	-0.528457	1.53518
hecd-1	-1.49438	1.53383
oma-1	-2.15681	1.53379
phm-2	-6.11368	1.53372
rec-8	-1.67307	1.53282
vig-1	-1.93167	1.53252
hsp-60	-2.254	1.53213
haly-1	-3.51815	1.53141
rml-1	-2.9176	1.53115
N/A	-2.2473	1.53094
eef-2	-5.22308	1.53082
ivns-1	-2.8903	1.53059
vig-1	-7.22493	1.5287
N/A	-7.63557	1.52807
N/A	-6.29238	1.52799
pbs-7	-7.13711	1.5273
N/A	-1.59127	1.52481
mcm-2	-5.67228	1.52418
pap-1	-6.90703	1.52288
N/A	-0.510054	1.52195
rme-1	-6.52248	1.52173
stim-1	1.90987	1.52134
pyk-1	-6.54291	1.5213
lin-37	-6.36274	1.52066
wbp-4	-2.0871	1.52045
yap-1	-1.57202	1.51786
N/A	-6.92621	1.51764
N/A	-6.932	1.51741
N/A	-2.62377	1.51739
N/A	-2.62377	1.51739
argk-1	-1.15961	1.51686
rfip-1	-1.9083	1.51684
sdz-15	-6.45814	1.51425
hmg-12	-2.51857	1.51424
N/A	-1.34684	1.51381
ttc-7	-6.1133	1.51379
ark-1	-5.56496	1.51241
cdc-25.1	-2.79458	1.51118
rps-4	-1.79862	1.51095
aptf-3	-2.20858	1.51049
nfx-1	-2.17333	1.50963
iffb-1	-3.67631	1.50931
N/A	-2.63923	1.50855
ceh-100	-2.21925	1.50743
cey-3	-1.38881	1.50724
cec-3	-1.80099	1.50686
cls-2	-1.35733	1.50514
N/A	-1.49373	1.50457
ketn-1	-2.14345	1.50444
hil-2	2.72962	1.50441
cls-2	-1.89115	1.50441
htp-3	-1.97721	1.50437
N/A	-6.0352	1.5035
hil-4	-2.08799	1.50301
pap-1	-6.00512	1.50236
N/A	-7.1143	1.50222
tpxl-1	-1.49671	1.50109
top-1	-6.02516	1.50017
N/A	-1.19581	1.49983
dcap-2	-1.61318	1.49952
N/A	-3.15907	1.49892
rps-16	-5.95642	1.49868
lmd-3	-0.528681	1.49672
N/A	-1.97309	1.49576
N/A	-2.842	1.49413
rps-6	-2.98727	1.49306
N/A	-1.49353	1.49279
rimb-1	-2.34451	1.49264
chd-7	-5.83784	1.49238
rnp-6	-2.37879	1.49222
sid-3	-2.98723	1.49128
rpl-3	-0.658137	1.49069
dkf-2	-7.32961	1.48934
nmy-2	-0.764709	1.48909
zyg-9	-1.7182	1.48829
N/A	-1.66111	1.48826
hpo-32	-1.44274	1.48759
blos-2	-1.96509	1.48753
vig-1	-1.40781	1.48738
N/A	-1.61335	1.48695
hmg-12	-0.836586	1.48637
dnc-2	-7.04446	1.48546
N/A	-2.76692	1.48535
mcrs-1	4.85229	1.48493
N/A	-6.89632	1.48364
N/A	-2.85237	1.48329
N/A	-2.31557	1.48108
rpn-6.2	-0.746292	1.48059
pck-2	-3.30277	1.47865
unc-54	-2.57451	1.47611
ced-5	-1.86963	1.47538
spd-5	-1.54659	1.47537
rml-1	-7.99071	1.4747
gld-1	-2.43052	1.47436
N/A	-6.95489	1.47433
sop-3	-5.57062	1.47289
allo-1	-2.08362	1.47271
N/A	-6.58467	1.47058
hbl-1	5.31399	1.47054
hcp-1	-3.07888	1.46944
N/A	-2.97417	1.46931
eef-1A.2	0.863367	1.46909
pks-1	-1.69701	1.46886
cls-2	-1.34277	1.46842
unc-44	0.854708	1.4681
N/A	-2.833	1.46749
spd-5	-0.834632	1.46721
rpl-4	-1.78437	1.46639
N/A	-1.45549	1.465
N/A	-1.51442	1.46496
N/A	-2.54781	1.46488
tbcb-1	-1.73919	1.46339
eel-1	-1.93156	1.46316
N/A	-0.816828	1.46293
rnp-6	1.02455	1.46184
aakb-1	-2.53097	1.46129
N/A	5.12788	1.46125
kat-1	-3.21301	1.46122
N/A	-5.8663	1.46071
npp-14	-6.12091	1.46068
N/A	-1.14772	1.46012
N/A	5.11856	1.45925
ctps-1	-2.71685	1.45902
sta-1	-6.43938	1.45823
gsy-1	1.10431	1.45748
usp-48	-0.601065	1.45637
tbc-3	-2.17657	1.45604
N/A	-6.28556	1.45565
N/A	-0.805523	1.45561
N/A	-2.30048	1.45467
adk-1	-1.78275	1.4546
egg-3	-1.78413	1.45417
pbs-2	-2.71893	1.45407
iffb-1	-2.90642	1.4535
mex-3	-1.50589	1.45347
N/A	-1.79171	1.4533
rbm-12	-0.855154	1.45287
N/A	-7.43098	1.45157
ceh-38	-2.69386	1.45078
N/A	-5.21222	1.45074
dao-5	-0.563897	1.45073
cdk-1	-1.39899	1.45003
ztf-7	-1.98244	1.45001
apd-3	-2.40718	1.44994
mut-14	-2.05054	1.44965
N/A	-1.31206	1.4483
haly-1	-2.34767	1.44804
egl-4	-6.36384	1.4478
N/A	-3.00526	1.44762
unc-96	-5.2845	1.44757
sax-2	-6.80775	1.44621
mpz-1	-2.58332	1.44436
rml-1	-4.16687	1.44392
N/A	-1.31197	1.44388
N/A	-6.92404	1.44374
cnt-1	-5.93465	1.44287
N/A	-2.77258	1.44199
aakg-5	-6.54082	1.44186
pks-1	-1.6797	1.44147
crml-1	-5.65633	1.44144
N/A	-1.40663	1.44126
N/A	-2.66219	1.44041
ifet-1	-1.1297	1.43989
glh-4	-0.709765	1.43978
N/A	-6.71381	1.43884
car-1	-4.73786	1.4383
dscc-1	-3.8152	1.43788
hmg-11	1.0191	1.43759
hrpu-1	0.92845	1.43746
npp-6	-6.8678	1.43731
ran-2	-2.5195	1.43572
nasp-2	-6.67831	1.43571
ent-1	-5.75905	1.43538
icl-1	-2.88856	1.43492
tbc-2	-2.24398	1.43452
tag-273	-1.93604	1.43441
tcer-1	-2.96888	1.43402
N/A	-1.73395	1.43317
sel-2	-0.853073	1.43258
haly-1	-3.44353	1.42979
mct-3	-1.79837	1.42936
vgln-1	-3.49683	1.42865
duo-1	-2.21762	1.42799
N/A	6.58286	1.42785
alh-9	-2.27006	1.42678
crtc-1	-1.96994	1.42674
N/A	-6.36122	1.42623
N/A	0.751278	1.42562
N/A	-1.81905	1.42528
rack-1	3.83318	1.42474
N/A	-1.20123	1.4244
sir-2.1	-5.92802	1.42412
eef-1A.2	-1.75656	1.42323
icd-2	-2.16879	1.42281
pola-1	-5.81428	1.42223
N/A	-1.30376	1.42167
pig-1	-6.31385	1.4216
N/A	-5.92624	1.41992
N/A	-1.11909	1.41889
N/A	-6.02266	1.41776
spg-20	-5.75244	1.4171
hmg-12	-0.840982	1.41661
arx-3	-2.41468	1.41659
kin-26	0.614789	1.4163
rml-1	-7.0528	1.41623
zyx-1	-6.08317	1.41622
eef-1B.2	0.993344	1.4161
unc-104	-5.41665	1.41535
pes-7	-1.59188	1.41459
cit-1.1	-0.561971	1.41448
N/A	-1.91047	1.41422
spat-3	-5.81027	1.41401
ebp-3	-5.90358	1.41091
frm-5.2	-2.57756	1.41051
N/A	-1.10794	1.40935
N/A	-2.35275	1.40851
N/A	0.938021	1.4083
cit-1.1	-0.564775	1.408
N/A	-5.77997	1.40775
rps-12	-1.99765	1.40762
isw-1	-2.87556	1.40708
hmp-1	-5.8655	1.407
N/A	-0.594185	1.40656
N/A	-6.09223	1.40637
N/A	-2.23883	1.40576
eef-1A.2	1.55499	1.40526
nadk-2	-1.31783	1.40432
cdc-6	-1.42978	1.40272
rps-12	-5.64641	1.40244
wip-1	-1.77255	1.40104
cec-3	-1.01747	1.40039
ced-6	-2.92454	1.40034
ppk-3	-0.547477	1.4003
N/A	-6.28233	1.39983
rme-2	-2.46465	1.39891
hcp-6	-1.32384	1.39844
N/A	-1.05361	1.3961
lpin-1	-6.04198	1.39592
smg-6	0.567481	1.39556
lrk-1	-2.18342	1.39539
lsy-27	-0.637154	1.39503
figl-1	-1.051	1.39471
cec-3	-1.01328	1.39459
hcp-1	1.96993	1.39453
npp-21	-6.37419	1.39436
spe-6	-5.72519	1.39326
spv-1	-1.53035	1.39265
N/A	-0.594426	1.39191
pig-1	-2.54749	1.39048
N/A	-2.9093	1.39017
N/A	-1.3137	1.38991
wve-1	-1.06939	1.38907
frm-1	0.954382	1.3883
N/A	-6.57853	1.38809
ttll-5	-5.58889	1.38729
N/A	-1.0312	1.38667
unc-54	-1.93018	1.38642
fib-1	-6.18899	1.3862
let-99	-1.46123	1.38607
N/A	-2.55733	1.38549
N/A	-1.62442	1.38531
N/A	-6.09978	1.38461
ima-3	-3.49555	1.38362
ztf-8	-3.12892	1.38124
daf-15	-6.41533	1.3803
toca-1	-6.40637	1.37969
hmg-12	-1.50074	1.37875
syf-3	-1.4676	1.37872
N/A	-3.11705	1.37789
N/A	-6.27873	1.3778
wip-1	-1.6225	1.37732
mig-15	-5.81075	1.37718
gbf-1	-6.97961	1.37714
N/A	-2.61984	1.37701
pyr-1	-1.7831	1.37683
N/A	-5.41626	1.37651
eak-7	-1.94901	1.37649
daf-15	-6.38253	1.37563
ensa-1	-2.56247	1.3753
mak-1	-1.97997	1.37471
puf-8	-2.53717	1.37358
N/A	-0.820162	1.37353
ahcy-1	-1.3478	1.3735
cls-2	-6.17304	1.37276
blos-2	-2.50289	1.37203
aakg-1	-3.16831	1.37125
twk-22	-0.837592	1.37073
let-504	-2.19723	1.37002
gei-8	0.385406	1.36785
gld-2	-0.895709	1.36738
pid-5	-1.4976	1.36736
N/A	-2.38905	1.36694
N/A	-5.74208	1.36645
rps-12	-6.58645	1.36319
tgn-38	-1.89478	1.36316
nhr-49	-2.16334	1.36305
lmd-3	-2.29109	1.36281
sams-1	-1.25655	1.36238
dcaf-1	-6.05094	1.3617
rad-54.L	-0.960979	1.36152
rps-12	-2.85217	1.36098
rskn-1	-6.70892	1.36034
N/A	-5.23899	1.36025
vig-1	-0.969646	1.35959
N/A	-0.592552	1.35921
cls-2	-1.35367	1.35889
kat-1	-2.29189	1.35852
N/A	-2.57896	1.35846
kin-29	-5.68192	1.35806
mask-1	0.737345	1.35753
pap-1	-6.37651	1.35663
klc-1	-5.38103	1.3561
iff-1	-1.1246	1.35539
gln-3	-2.04842	1.35519
N/A	-1.21519	1.35416
ehbp-1	-1.52842	1.35412
rpoa-1	-1.73727	1.3538
hsp-1	-5.65893	1.35379
mpk-1	-2.87322	1.35343
gmps-1	-0.652638	1.35245
clik-2	1.405	1.3518
N/A	-2.43276	1.35136
npp-9	-2.09245	1.35071
tag-273	-1.57681	1.34989
ctps-1	-2.63189	1.34983
N/A	-1.11907	1.34965
pkc-2	-5.68924	1.34928
tag-273	-1.60275	1.34895
pmt-2	-5.57461	1.34872
clp-4	-1.0177	1.34869
unc-15	-3.81181	1.34857
tag-273	-2.21661	1.34843
rsd-2	-4.99325	1.34838
N/A	-2.2671	1.34787
iff-1	-1.11166	1.34673
syf-3	-0.729035	1.34652
N/A	-1.67925	1.34638
iffb-1	-1.57764	1.34458
N/A	-6.04741	1.34424
N/A	-6.14812	1.34333
N/A	-2.58343	1.34331
ketn-1	-1.38716	1.34327
fzo-1	-5.66723	1.34317
N/A	-1.78852	1.34166
N/A	-1.66244	1.34123
ceh-100	-1.00288	1.34078
top-2	-1.1398	1.34062
pph-4.1	-5.34964	1.34032
egl-4	-2.68729	1.34029
chaf-1	-1.45014	1.33997
hecd-1	-1.86824	1.33996
ctps-1	-2.03464	1.33984
icd-1	-3.33674	1.33928
gln-3	-2.07902	1.33901
vps-8	-2.35832	1.33866
clip-1	-2.37316	1.33865
N/A	-2.86176	1.33813
N/A	-1.46818	1.33758
N/A	-2.40537	1.33724
oops-1	-1.529	1.33669
unc-44	-2.00994	1.3359
dao-5	-2.55645	1.33553
N/A	-1.31514	1.33544
npp-7	-1.3354	1.33516
hmg-12	-1.47688	1.33408
N/A	-3.33201	1.33362
ife-3	-6.60376	1.33181
N/A	-1.57717	1.33132
klc-1	-5.28266	1.33113
nog-1	-5.32591	1.33103
rin-1	-2.92283	1.3306
ndk-1	-2.55481	1.32986
rpl-6	-6.1809	1.32954
ensa-1	-2.70672	1.32917
hmg-12	-1.35318	1.32871
bud-13	-2.07238	1.32858
zipt-15	-1.17027	1.32802
rps-4	-5.85009	1.32777
grd-3	-5.80465	1.3275
N/A	-1.16091	1.32655
rpl-38	-2.84614	1.32643
N/A	-1.21986	1.32617
let-526	-5.44717	1.32606
sftb-1	-1.10412	1.32558
hsr-9	-1.13954	1.32557
N/A	-5.4596	1.32555
attf-2	-1.55843	1.32554
ensa-1	-5.61464	1.32446
larp-1	-1.71983	1.32442
sld-2	-2.02056	1.3242
prmt-5	-1.51917	1.32395
phm-2	-0.728774	1.32358
tcer-1	-2.42957	1.32347
hmg-12	-1.79331	1.32224
maph-1.2	-5.55325	1.32194
ebp-3	-6.14637	1.32183
ztf-8	-2.57782	1.32129
N/A	-1.6468	1.32076
dcap-2	-1.91894	1.32076
ppfr-2	1.67097	1.32023
dcr-1	-1.57037	1.32011
N/A	-5.21307	1.31995
gsk-3	-3.73613	1.31971
N/A	-2.54059	1.31965
ntl-3	-2.92845	1.31828
N/A	-2.24713	1.31823
nhr-46	-6.1081	1.31795
lido-9	-5.70007	1.31689
tph-1	-2.22515	1.31684
gyf-1	-2.16523	1.31655
tcer-1	-1.60841	1.31643
N/A	-2.52784	1.31547
vit-2	-1.66453	1.31541
ceh-44	-5.97815	1.31512
efk-1	-0.963651	1.31466
wsp-1	-1.86599	1.31383
prmt-5	-1.52179	1.31364
tcer-1	-1.60454	1.31291
alp-1	-1.1433	1.31269
cfap-36	-2.02861	1.31252
tcer-1	-2.23382	1.31239
sid-3	-3.22348	1.31233
ivns-1	-2.56225	1.31198
cpna-2	-2.40761	1.31178
frm-1	0.678341	1.31117
chaf-1	-1.46374	1.31112
hmt-1	-2.40394	1.31108
rsks-1	-2.39768	1.31055
N/A	-2.51442	1.30947
N/A	-1.43948	1.30945
N/A	1.03621	1.30861
pck-2	-6.28756	1.30831
alp-1	-0.897789	1.30798
gln-3	-2.05193	1.30795
N/A	-1.50683	1.30784
ima-2	-1.47328	1.30669
sbp-1	-3.25974	1.30621
attf-2	-6.95593	1.30585
N/A	-2.19055	1.30514
rab-11.1	-2.02309	1.30481
vps-11	-5.34956	1.3046
hmg-11	1.00395	1.3034
rgs-4	-1.96995	1.30321
him-3	-1.98109	1.30297
nmy-2	-0.929188	1.30272
ivns-1	-2.60189	1.30242
hda-6	-1.80279	1.30194
unc-44	4.10274	1.3016
N/A	-5.99383	1.30155
wsp-1	-2.16394	1.30143
N/A	0.549341	1.30029
N/A	-1.99806	1.30022
sel-5	-1.70404	1.29977
N/A	-2.07127	1.29884
glh-3	-5.34362	1.29837
unc-112	-5.88561	1.29748
N/A	-5.2906	1.29732
sta-1	-5.61931	1.29701
ztf-7	-2.4269	1.29644
clu-1	-1.45489	1.29607
N/A	2.098	1.29597
npp-14	-1.64599	1.29593
nex-1	-5.99606	1.29592
N/A	-1.84196	1.29512
N/A	-2.37195	1.29466
cpna-2	-2.46155	1.29345
tre-2	-5.96352	1.29316
tcer-1	-1.67596	1.29259
pygl-1	-2.83828	1.29256
tph-1	-2.26852	1.29256
rec-8	-1.61234	1.29073
jhdm-1	0.927271	1.29035
N/A	-5.79738	1.28974
usp-5	-2.65868	1.28945
mrp-1	1.42657	1.28936
fnci-1	0.495678	1.28911
gck-1	-5.13667	1.2887
hmg-12	-0.64851	1.28821
suds-3	-1.49594	1.288
N/A	0.353143	1.28759
yap-1	-3.91763	1.28729
unc-89	-1.37697	1.28716
rpl-38	-2.27304	1.28715
lin-45	-1.72588	1.28697
glh-4	-1.01962	1.28628
N/A	0.629416	1.28497
ubc-25	-1.09736	1.28476
emb-5	-2.13857	1.28416
morc-1	-5.58086	1.2836
ima-3	-5.59783	1.28325
pkc-3	-6.42111	1.28261
mca-3	1.8556	1.28247
nsy-1	-0.699729	1.28231
N/A	-1.47131	1.28226
N/A	0.652996	1.2821
let-502	-2.65647	1.28189
N/A	-3.0308	1.28009
ifet-1	-3.13912	1.28008
ran-2	-2.02841	1.2792
sir-2.1	-1.10048	1.27911
leo-1	-0.837229	1.27839
car-1	0.699172	1.27825
unc-54	-1.97268	1.27813
rps-17	-2.03607	1.2772
N/A	-7.69118	1.27653
N/A	-2.02821	1.27559
N/A	-5.22394	1.27535
sip-1	-5.54606	1.275
hpo-32	-1.96933	1.27382
unc-115	-5.74211	1.27271
N/A	-5.28758	1.27229
N/A	-0.869107	1.27208
tir-1	-5.26206	1.27197
N/A	-0.698809	1.27185
mca-3	-2.25142	1.27149
acs-4	-0.575426	1.27136
N/A	-1.91264	1.2703
acdh-1	-2.27912	1.26918
lmd-3	-2.03499	1.26918
usp-5	-2.12093	1.26879
fln-2	-2.16828	1.26843
rpl-7	-1.44532	1.26806
cdgs-1	0.867424	1.26784
N/A	-1.97955	1.2672
pcmd-1	-2.9776	1.26692
rec-8	-2.62311	1.26683
arx-7	-6.05922	1.26683
N/A	-5.70871	1.26591
N/A	-1.55328	1.26551
npp-21	-1.51717	1.26551
acdh-1	-2.27539	1.26483
sip-1	-5.76315	1.26331
N/A	-1.61171	1.26296
git-1	-1.41019	1.26281
tpi-1	-2.05713	1.26257
amph-1	-2.16424	1.26234
npp-14	-1.34681	1.26219
rbm-25	-1.32265	1.26173
his-20	-0.620562	1.26055
mdt-4	-2.82203	1.26004
asns-2	-4.72748	1.25958
sip-1	-1.6429	1.25944
N/A	-5.38021	1.25637
tdo-2	-1.24628	1.25568
alp-1	-2.11365	1.25517
unk-1	0.415435	1.25478
N/A	-1.18697	1.25407
fln-1	-1.8283	1.2536
N/A	-2.28034	1.25217
rbm-5	-5.09041	1.25208
N/A	-6.35236	1.25201
N/A	-0.929365	1.25076
pdha-1	-4.65838	1.25044
met-1	1.41093	1.24967
N/A	-0.70516	1.24966
cdc-48.2	-5.64956	1.2495
hgap-2	-1.54169	1.24944
dcaf-1	-1.53381	1.24905
pygl-1	-2.19502	1.24896
N/A	-1.22755	1.24874
tth-1	1.7834	1.24761
maph-1.1	-5.67149	1.24726
sftb-1	-5.10562	1.24649
N/A	1.37241	1.24626
sgk-1	-1.99099	1.24626
parg-1	-2.87325	1.24598
rps-12	-5.26674	1.24594
snx-6	-0.873694	1.24588
N/A	-5.90624	1.24572
sds-22	-1.98946	1.2457
gln-3	-2.11292	1.24524
sma-9	-4.93484	1.24345
ztf-8	-2.38056	1.24311
edc-4	-2.50492	1.23944
N/A	-1.66241	1.23942
hcp-1	-1.51339	1.23885
unc-57	-0.978349	1.2387
ctps-1	-2.28265	1.2381
N/A	-2.04051	1.23794
N/A	-5.64716	1.23761
toca-1	-6.49543	1.23737
N/A	-1.82376	1.23735
ensa-1	-1.59349	1.23653
ifet-1	-1.92379	1.2359
ensa-1	-2.59215	1.23589
rme-1	-5.3312	1.23571
pid-5	-5.25207	1.23541
eef-1B.1	-2.63181	1.23539
icd-1	-3.56313	1.23535
lin-35	-4.92726	1.23496
npp-21	-1.44264	1.23494
atic-1	-5.23305	1.23472
natc-2	-2.4328	1.23447
N/A	-5.53018	1.23435
N/A	-5.22303	1.23383
crml-1	-1.8614	1.23328
N/A	-4.57503	1.23281
ctps-1	-3.47513	1.2321
N/A	-1.51476	1.23003
him-3	-4.94976	1.22947
ppfr-2	-3.34891	1.22946
par-3	1.38871	1.22939
gpcp-2	-1.58155	1.2289
eif-3.B	-5.25573	1.22869
ptpn-22	-2.28499	1.22865
N/A	0.601617	1.22831
scc-2	-2.27013	1.22789
hmg-11	1.3775	1.22744
N/A	-1.77989	1.22688
glb-22	0.871683	1.22687
larp-1	-6.59339	1.22647
ttn-1	-3.01945	1.22601
gln-3	-3.45992	1.2252
mct-6	-2.98156	1.22492
N/A	-2.65767	1.22471
N/A	-1.17023	1.22384
lin-28	2.03586	1.2238
dna-2	-5.05502	1.22324
N/A	-5.73218	1.22315
unc-57	-0.975748	1.22312
tnt-3	-1.27595	1.22286
lpin-1	-2.27823	1.22261
ndk-1	-4.92994	1.2225
N/A	-2.36328	1.22203
npp-14	3.27568	1.22177
ucr-2.1	-1.92447	1.22127
mcd-1	-5.2341	1.22085
rpl-22	-1.97834	1.2207
htp-1	-1.65939	1.21977
N/A	-1.1001	1.21955
larp-1	-3.55256	1.2195
pygl-1	-2.67059	1.21946
rpn-1	-5.81973	1.21898
unc-44	-2.15749	1.21883
ppfr-1	-1.5748	1.21882
N/A	-0.48337	1.2186
fln-2	0.512872	1.21844
pygl-1	-1.99895	1.21839
fln-2	0.510834	1.21784
rps-0	-1.18419	1.21765
hoe-1	-1.80154	1.21752
ddx-19	-3.69307	1.21717
cids-2	-3.7102	1.21631
N/A	-5.82358	1.21602
dao-5	-6.35239	1.21588
bcc-1	-1.58339	1.21576
npa-1	-1.63267	1.21507
icd-2	-2.66616	1.21499
efk-1	-1.05315	1.21487
nfx-1	-1.83808	1.21395
lpin-1	-4.97285	1.21349
N/A	-4.08935	1.2132
lem-2	0.756039	1.21253
N/A	-0.854573	1.21218
nasp-2	-0.944457	1.21087
N/A	-1.19462	1.21041
N/A	-1.08951	1.21012
N/A	-5.3165	1.20957
egl-4	-4.69739	1.20955
top-2	-0.795037	1.2084
ddx-19	-3.7721	1.20802
ego-2	-6.253	1.20713
ima-2	-6.13941	1.20679
N/A	-1.22542	1.20677
pig-1	1.16986	1.20674
hecd-1	-4.55178	1.20663
calu-1	-1.21413	1.20647
N/A	-2.33286	1.20542
hpo-32	-0.711223	1.20539
ctps-1	-1.95508	1.20479
copb-1	-5.1121	1.20309
dhhc-8	1.01018	1.203
grld-1	-2.0323	1.20202
N/A	-1.9038	1.20184
dnsn-1	-2.26192	1.20169
gyf-1	-5.12684	1.20143
tag-273	-1.63292	1.20143
epg-7	-5.3743	1.20037
chk-2	-2.06728	1.20026
agef-1	-5.1333	1.1996
dhc-1	-2.69711	1.19852
edc-3	0.813107	1.1983
npp-7	-1.7603	1.19792
smgl-2	-0.696781	1.19698
htp-3	1.14616	1.19681
rpl-12	-0.628521	1.19679
N/A	-5.89599	1.19645
N/A	-4.35667	1.196
N/A	-2.32025	1.19579
unc-44	-1.65201	1.19518
N/A	-4.62715	1.1942
zyg-9	-1.93677	1.19392
mtm-3	-1.36668	1.19384
N/A	1.10883	1.19298
tth-1	-2.22939	1.19287
fnta-1	-5.94989	1.19252
tlf-1	-2.47921	1.19223
nrfl-1	0.729144	1.19058
prpf-4	-1.37761	1.19029
N/A	-1.39885	1.18978
glh-3	-2.58526	1.18975
ctps-1	-2.22812	1.1886
pyr-1	-5.56806	1.18859
N/A	-5.40292	1.18809
let-526	-0.940938	1.18788
gpi-1	-5.30992	1.1877
N/A	-1.18394	1.18725
spd-5	-1.27137	1.18642
attf-2	-1.03995	1.18629
sma-1	-5.81496	1.18616
nmy-2	4.73258	1.18548
hum-4	-2.04073	1.18412
prpf-4	-1.37902	1.18355
frm-1	-1.99905	1.18335
N/A	0.366879	1.18308
N/A	0.515422	1.18303
N/A	-1.20593	1.18271
lin-9	-1.84233	1.18267
lpin-1	-2.25069	1.18236
N/A	-1.49719	1.18235
aldo-2	-1.92913	1.18233
rga-3	-5.46107	1.18219
aco-2	-2.09993	1.18211
mrck-1	-5.07254	1.18146
N/A	-1.63043	1.1814
N/A	-5.94376	1.18025
N/A	-1.56146	1.17908
enri-1	-5.13437	1.17894
mac-1	-1.79582	1.17836
tgn-38	-1.69007	1.17829
git-1	-1.81808	1.17795
math-33	-1.12296	1.1777
N/A	-5.43569	1.1777
N/A	-1.8876	1.17677
N/A	-2.82643	1.17549
N/A	-5.53769	1.17526
ubxn-2	-6.07958	1.17514
N/A	-2.06895	1.17492
hcf-1	-1.03999	1.17399
otub-3	0.957791	1.17387
N/A	0.983795	1.17366
N/A	-4.97852	1.17341
ret-1	0.475452	1.17323
hmg-12	-2.09311	1.17223
eef-2	-1.05293	1.17215
ife-3	-1.90456	1.17197
N/A	-1.8658	1.17182
rack-1	-0.545415	1.17175
icd-2	-1.72187	1.17168
ltah-1.2	-1.59264	1.17157
aspm-1	-1.89497	1.17134
smcr-8	1.41745	1.17133
gbf-1	-1.84093	1.17073
gcp-2.1	-1.82896	1.17038
N/A	-1.58698	1.17031
pbrm-1	-5.41282	1.1697
aspm-1	-5.13065	1.1695
N/A	-0.922332	1.16927
daz-1	-2.18293	1.16924
N/A	0.653054	1.16889
mex-1	4.8196	1.16821
sax-2	-5.87933	1.16803
lin-65	1.07377	1.1674
01-avr	-1.12401	1.167
efk-1	-2.55072	1.16688
sor-1	1.57385	1.16683
acin-1	-0.962139	1.16653
hpo-32	-1.88156	1.16577
N/A	-4.11172	1.16497
N/A	-4.93443	1.16309
N/A	-2.17191	1.16283
N/A	-1.70033	1.1626
mcm-2	-5.76684	1.16209
N/A	-4.55226	1.16193
ptr-2	-1.70777	1.16168
nhr-49	-1.6918	1.16159
pgl-1	-2.16445	1.16159
N/A	-2.17087	1.16129
ztf-8	-1.79832	1.16111
vps-11	-4.88407	1.16095
sin-3	0.594515	1.16079
vab-10	-2.42904	1.16072
nud-2	-5.10548	1.16011
lfi-1	-5.90453	1.16009
N/A	-0.933516	1.15981
N/A	-4.89929	1.15861
N/A	-1.73521	1.15824
tnsl-1	-1.04924	1.15823
ima-2	-1.26912	1.15791
age-1	-1.70709	1.15765
N/A	-2.11582	1.15654
lec-2	-6.24532	1.15625
lpin-1	-4.84391	1.15547
ttbk-4	-1.50732	1.15541
sumv-1	-0.75633	1.15513
N/A	-1.86227	1.15455
N/A	-1.27289	1.15415
pqn-59	-1.38532	1.15402
mdt-26	-1.28142	1.15332
wsp-1	-2.0532	1.15202
unc-15	-5.93594	1.15137
apc-2	-3.02157	1.15104
attf-2	-1.21444	1.15096
asp-1	-2.40354	1.15061
parg-1	-4.62372	1.15039
rpl-3	-4.85584	1.14947
magi-1	-1.16511	1.14933
N/A	-1.58321	1.14899
N/A	-2.01044	1.14888
rskn-1	-1.70253	1.14857
N/A	-2.65604	1.1485
vab-10	0.788325	1.14831
[truncated: 9,090 more rows]

## Sheet: Flow-through
	Log2Fold change	-(LOG10 pValue)
gpd-1	-7.72498	6.4
far-3	-1.78733	3.32
pfd-2	0.348403	3.19
N/A	2.26757	2.96
pph-4.1	0.487124	2.8
N/A	0.659791	2.79
pix-1	3.00473	2.68
gspd-1	-0.249308	2.65
mdt-22	-1.35275	2.58
N/A	-2.46975	2.53
N/A	-1.28405	2.51
N/A	1.39746	2.4
comt-3	1.58581	2.35
N/A	1.93622	2.25
N/A	1.17131	2.24
haf-9	1.64467	2.18
glb-1	1.37636	2.17
N/A	1.3578	2.17
clec-70	0.733251	2.14
ipmk-1	0.94714	2.12
rpl-13	-0.450613	2.11
rps-21	0.506993	2.11
arrd-25	1.06808	2.1
N/A	0.582747	2.07
rpac-19	0.982499	2.07
lbp-3	0.547914	2.04
cysl-2	1.07242	2.03
N/A	0.628814	2.03
N/A	1.48334	2.01
N/A	0.362027	2
asp-12	1.66379	1.97
gst-6	1.34734	1.95
N/A	-6.49884	1.94
N/A	-6.76424	1.93
spp-5	0.813511	1.92
cts-1	0.30922	1.91
N/A	2.49713	1.91
ltah-1.1	-6.14925	1.9
ctsa-1.2	1.11303	1.89
gtf-2H5	0.616014	1.87
nep-1	0.77946	1.87
spe-48	3.34103	1.87
smi-1	-5.86152	1.87
snr-1	0.638611	1.83
N/A	1.51801	1.83
N/A	0.436558	1.83
N/A	2.2579	1.81
N/A	1.08302	1.8
oxy-4	-6.14678	1.78
bigr-1	-0.977947	1.76
cka-1	0.406068	1.76
rho-1	0.615619	1.75
pes-7	0.774945	1.75
N/A	0.785928	1.75
tnt-3	1.03094	1.74
N/A	1.32931	1.73
N/A	-1.29698	1.72
N/A	-0.322613	1.72
N/A	0.778194	1.71
rml-1	-5.56776	1.71
hrpr-1	0.519604	1.71
tns-1	-6.11882	1.69
edc-3	0.600391	1.68
mlc-2	-1.44782	1.68
dus-2	0.466136	1.67
pas-7	0.845921	1.67
N/A	-0.776275	1.67
N/A	0.722465	1.66
cnt-1	1.267	1.65
N/A	1.32208	1.64
asna-1	0.361217	1.63
eftu-2	0.304744	1.63
npl-4.1	-5.37246	1.62
acly-1	-0.576364	1.61
N/A (czw-1)	6.77104	1.61
N/A	-0.647715	1.61
txt-17	-1.00245	1.61
cest-35.2	-5.75932	1.61
N/A	-1.05032	1.6
pph-5	6.17877	1.6
cdo-1	1.0206	1.59
maph-1.2	0.527771	1.59
nuc-1	0.886876	1.59
skp-1	0.604218	1.59
clk-1	-0.598221	1.59
hrg-7	1.04775	1.59
N/A	-5.65872	1.57
nlp-24	1.12508	1.56
vha-20	0.681308	1.56
N/A	-5.62142	1.56
cth-1	-1.1585	1.56
hsp-17	-0.660399	1.55
csn-5	0.371022	1.55
N/A	-1.41813	1.55
dhps-1	-1.43101	1.55
acdh-9	0.205943	1.55
cex-1	-0.919423	1.55
cku-80	2.34752	1.54
N/A	2.35364	1.54
N/A	0.324975	1.54
gpx-1	0.505502	1.54
acdh-7	-0.326712	1.53
snrp-3	1.03006	1.53
gba-1	1.61988	1.53
N/A	1.60683	1.53
N/A	-0.845663	1.51
N/A	1.06562	1.51
rpt-3	-0.154967	1.51
N/A	0.93746	1.5
idhg-1	0.187233	1.5
ubc-13	0.336213	1.5
his-39	1.10275	1.49
him-4	0.535848	1.49
N/A	0.605348	1.49
spp-2	2.52069	1.48
let-363	2.36229	1.48
N/A	1.0362	1.47
N/A	1.00079	1.47
rps-16	-0.603313	1.46
acdh-13	0.478621	1.46
N/A	0.888457	1.45
dpyd-1	0.451797	1.45
mec-12	-1.0343	1.45
N/A	0.856436	1.45
N/A	2.35708	1.44
icp-1	1.9835	1.44
mrpl-45	0.865104	1.43
sds-22	1.80727	1.43
N/A	1.21553	1.42
sams-5	-1.49684	1.42
gsr-1	0.2437	1.42
spon-1	0.719503	1.42
nduf-2.2	1.12668	1.41
exc-13	-0.709962	1.4
N/A	0.819377	1.39
emc-2	0.76461	1.39
tag-124	3.2641	1.39
nep-17	3.20629	1.38
tag-250	1.06208	1.38
N/A	0.794609	1.37
vit-3	1.29889	1.37
pph-5	0.465495	1.37
fbxa-26	1.06011	1.37
N/A	1.16467	1.36
unc-44	0.605474	1.36
ears-2	2.03261	1.36
haao-1	0.412963	1.36
hpo-11	0.530268	1.36
paa-1	-0.136482	1.35
dlat-2	0.471874	1.35
N/A	-5.40512	1.35
N/A	0.29525	1.35
N/A	-0.571017	1.35
gstk-1	1.31873	1.34
N/A	0.89554	1.34
N/A	-5.17185	1.34
dnc-1	0.319824	1.33
ttr-49	1.6249	1.33
bcat-1	0.247483	1.32
hpo-29	-0.832449	1.32
mif-2	1.33954	1.32
N/A	2.02223	1.31
ncl-1	0.311225	1.31
tps-2	0.569069	1.3
acs-1	-1.48709	1.3
qdpr-1	-0.775761	1.3
N/A	0.896147	1.29
N/A	3.31497	1.29
N/A	1.15778	1.29
cyn-5	0.279271	1.28
lbp-1	0.44487	1.28
sup-35	1.22329	1.27
N/A	0.869563	1.27
rpl-4	-0.257349	1.27
cyn-13	0.586934	1.27
sftb-6	0.469553	1.27
cox-17	1.41916	1.27
tag-325	5.6066	1.27
sly-1	0.788802	1.26
N/A	0.620039	1.26
dhs-21	-0.993335	1.26
lbp-2	0.456029	1.26
kin-2	0.405901	1.26
hel-1	0.225496	1.26
air-1	0.737994	1.25
myo-3	0.685582	1.25
N/A	0.36095	1.25
trap-1	1.30756	1.25
nhr-49	0.537902	1.24
N/A	-1.0003	1.24
ipla-3	-5.00593	1.24
N/A	1.3435	1.24
smk-1	0.418007	1.23
srap-1	0.916791	1.23
alg-2	2.30568	1.23
sin-3	2.73516	1.23
ztf-7	0.229566	1.23
frh-1	0.400376	1.23
N/A	0.801451	1.23
cps-6	0.761971	1.22
cpsf-1	1.73701	1.22
his-62	-0.622815	1.22
rpl-39	-1.93779	1.21
N/A	0.812754	1.21
N/A	-0.446712	1.21
ppm-1.G	0.261273	1.21
ain-1	0.596001	1.2
N/A	-0.40291	1.2
ges-1	-0.945535	1.2
gta-1	1.20919	1.2
kbp-5	0.95584	1.2
rab-1	0.476024	1.19
zmp-4	0.909261	1.19
N/A	0.667262	1.19
mrpl-50	2.0497	1.19
N/A	0.554595	1.19
mrpl-9	4.98639	1.18
N/A	1.06139	1.18
mac-1	0.802855	1.18
pno-1	-0.684829	1.18
atic-1	-0.602917	1.18
N/A	-4.79332	1.17
otub-3	0.320467	1.17
mpst-1	0.255348	1.17
N/A	0.69886	1.17
chdp-1	0.531954	1.16
lpin-1	1.25179	1.16
irg-4	1.1687	1.16
N/A	0.721848	1.15
syf-1	0.297788	1.15
argk-1	-0.874499	1.14
N/A	0.667396	1.14
N/A	1.00579	1.14
fbxc-50	-4.94373	1.14
ncbp-2	0.662356	1.14
teg-1	0.747085	1.14
asm-3	1.63858	1.14
asns-2	-0.768344	1.14
N/A	1.68977	1.13
N/A	0.444426	1.13
tbb-4	4.54255	1.13
N/A	-0.41322	1.13
pud-4	2.22727	1.12
nprt-1	0.672393	1.12
obr-4	-1.86809	1.12
npp-4	0.929331	1.12
vps-26	0.46683	1.12
cey-1	0.335077	1.12
rpl-10	-0.602199	1.12
rpl-24.2	-0.780799	1.12
ncbp-1	0.319477	1.11
N/A	-0.297971	1.11
N/A	-1.80769	1.1
ttr-7	1.1219	1.1
nars-2	0.626744	1.09
xpo-1	0.374424	1.09
trpp-8	-1.16284	1.09
N/A	0.486117	1.09
dhs-18	0.907222	1.09
mlp-1	0.356253	1.09
N/A	1.35423	1.09
drh-1	-0.620024	1.08
rbm-3.1	0.743663	1.08
glrx-3	0.293491	1.08
attf-2	0.388582	1.08
hcp-1	0.501075	1.08
N/A	0.54794	1.07
rpn-13	0.327327	1.07
N/A	0.548349	1.07
semo-1	-0.99856	1.07
pud-3	2.17767	1.07
oatr-1	0.363854	1.07
N/A	7.18224	1.07
N/A	0.725058	1.07
N/A	1.25919	1.06
cest-35.1	0.530514	1.06
N/A	0.805993	1.06
unc-44	0.429872	1.06
vps-28	0.61975	1.06
N/A	1.35694	1.05
mans-2	4.47891	1.05
N/A	0.79674	1.05
N/A	0.553597	1.05
div-1	0.632107	1.04
cal-5	3.89097	1.04
alh-5	-0.664286	1.04
dlg-1	0.626886	1.04
paic-1	-0.252131	1.03
mrps-35	-0.309191	1.03
N/A	1.18621	1.03
hcp-6	4.15862	1.03
lin-40	0.575524	1.03
fask-1	-0.677832	1.02
chch-3	1.56657	1.02
snr-7	-1.62249	1.02
bre-1	0.216576	1.02
oma-2	-0.710362	1.02
N/A	0.260904	1.02
N/A	0.908322	1.02
N/A	0.691612	1.02
nuo-2	1.25744	1.02
wac-1.1	4.41525	1.02
npp-2	0.791342	1.01
dnj-30	0.457491	1.01
ctl-3	-1.6374	1.01
N/A	0.919747	1.01
N/A	0.446442	1.01
N/A	0.922921	1.01
rme-1	0.18958	1.01
hmp-1	0.662065	1.01
N/A	0.244895	1.01
N/A	0.436754	1.01
ucr-1	0.926778	1
tftc-3	-4.34008	0.999
msa-1	1.27067	0.998
N/A	4.21159	0.993
N/A	-4.34691	0.992
N/A	4.54046	0.991
gst-4	-0.676361	0.988
N/A	0.836862	0.988
trxr-2	-4.65446	0.985
N/A	0.30719	0.985
N/A	0.359364	0.984
N/A	0.563169	0.984
N/A	-4.013	0.983
vps-4	0.277576	0.982
ubc-15	0.613926	0.978
lin-41	-0.52846	0.978
arch-1	0.647041	0.978
rps-15	-0.239825	0.977
N/A	1.29121	0.976
N/A	0.252843	0.972
hrpa-1	0.612323	0.969
pud-2.2	1.26466	0.968
rsp-5	1.27483	0.968
pes-4	1.00397	0.966
N/A	0.528037	0.965
N/A	1.62368	0.964
cap-2	0.61249	0.963
ptp-2	0.645144	0.962
grd-13	4.21703	0.961
syp-4	2.11972	0.961
nasp-1	0.825124	0.959
ubc-23	1.28402	0.959
dnc-2	0.350408	0.959
N/A	0.365503	0.957
N/A	1.08916	0.955
rsp-6	1.57173	0.954
N/A	0.593649	0.953
npp-21	0.316564	0.951
N/A	4.26416	0.95
ddi-1	0.290256	0.95
aps-1	0.262837	0.949
fubl-1	0.322562	0.948
N/A	0.28867	0.946
tbcb-1	-0.265564	0.944
dao-2	0.339972	0.943
metl-1	0.530482	0.942
top-2	0.653265	0.94
ppfr-2	1.1008	0.94
N/A	-0.712702	0.938
cpl-1	0.400309	0.937
let-2	0.895143	0.937
ekl-1	1.21253	0.937
wsp-1	0.487679	0.936
asp-2	0.566691	0.936
dod-18	0.257918	0.934
N/A	0.451673	0.934
N/A	4.44815	0.932
dbn-1	0.452025	0.932
acs-4	0.624459	0.931
srp-2	0.780586	0.93
N/A	4.11556	0.929
hpo-34	3.43686	0.927
N/A	3.23669	0.925
N/A	-0.540891	0.924
N/A	-3.78457	0.921
N/A	1.13782	0.92
kbp-1	0.615051	0.918
grd-5	0.712199	0.915
rpl-11.1	-1.15444	0.915
fem-2	0.508304	0.915
sma-1	1.30932	0.914
adss-1	0.213696	0.913
N/A	3.26637	0.912
pyk-2	-0.279281	0.912
N/A	1.54794	0.911
N/A	2.28777	0.91
pcca-1	0.255408	0.91
N/A	0.828004	0.909
argn-1	0.418411	0.908
rpl-21	-0.282444	0.908
N/A	1.51125	0.907
N/A	0.99914	0.906
pnk-4	1.79684	0.905
adr-1	4.19944	0.905
pacs-1	6.00701	0.905
rps-10	0.340573	0.902
N/A	0.406141	0.902
hsp-12.2	0.686504	0.901
riok-1	0.93944	0.901
edc-4	0.373407	0.899
npp-14	0.728421	0.899
mel-46	-0.840236	0.899
lsm-1	0.355016	0.897
N/A	-0.300334	0.897
tpp-2	-0.221663	0.896
fln-2	0.52626	0.894
N/A	0.895325	0.893
N/A	4.21475	0.893
henn-1	0.486515	0.892
homt-1	0.441367	0.89
N/A	0.200613	0.889
rfip-1	0.423842	0.888
N/A	0.841349	0.888
eat-3	1.27074	0.888
N/A	0.212217	0.888
cpr-5	-0.822304	0.887
N/A	0.691731	0.883
N/A	1.05994	0.88
snr-6	0.39331	0.88
N/A	0.528995	0.88
akap-1	0.884923	0.879
pqn-39	0.935918	0.877
N/A	0.751046	0.876
mrpl-54	-0.440227	0.874
ife-4	-0.619353	0.874
N/A	-3.50937	0.873
pcbd-1	4.38469	0.873
N/A	3.98369	0.873
stim-1	3.60202	0.873
ints-7	-3.5904	0.873
ipgm-1	-3.89885	0.873
pgal-1	3.87933	0.872
nlp-10	3.92702	0.872
gtbp-1	0.140231	0.872
mlc-1	-3.79798	0.872
N/A	-3.59812	0.872
rpl-11.1	4.19879	0.872
N/A	3.80625	0.872
erp-44.1	0.267892	0.872
nrfl-1	4.15587	0.871
N/A	-3.46452	0.871
N/A	1.59917	0.871
N/A	4.80003	0.871
math-33	3.71278	0.871
N/A	-3.63123	0.871
nsun-4	-3.40776	0.871
N/A	-3.49955	0.871
dod-24	0.922826	0.871
btf-1	-3.51571	0.871
deb-1	0.283602	0.87
N/A	-3.50758	0.87
gst-36	0.358285	0.87
N/A	3.98567	0.867
lig-4	3.96392	0.867
N/A	0.579186	0.866
tps-1	0.641383	0.866
lig-1	0.5188	0.865
itsn-1	-0.513091	0.865
ssup-72	0.2547	0.864
hsr-9	0.828319	0.863
tyr-2	-1.44714	0.863
cpsf-4	1.61182	0.863
atg-2	3.86363	0.86
nmy-1	-0.913507	0.86
N/A	1.01725	0.86
vha-19	0.258514	0.86
gex-3	-3.86987	0.858
ubc-14	-0.499356	0.857
map-1	0.515215	0.855
cct-2	0.17966	0.855
cpg-4	0.796668	0.855
rbm-42	0.644041	0.854
endu-1	0.626918	0.852
nmy-2	0.423085	0.851
lap-2	-0.104379	0.85
cpn-3	0.221498	0.85
noah-1	1.28914	0.85
spp-23	-1.72961	0.849
set-30	-1.42686	0.849
ced-10	0.85569	0.849
nas-20	0.622802	0.849
swsn-1	-1.42381	0.847
unc-25	1.83455	0.846
ttr-16	0.67196	0.846
gcn-2	-3.66892	0.846
sti-1	0.241452	0.846
spdl-1	-3.96264	0.845
cpin-1	0.666492	0.845
N/A	3.56901	0.843
egg-6	1.22688	0.84
fkb-1	1.80548	0.84
snx-6	0.266677	0.838
ubxn-1	0.326789	0.836
N/A	2.52677	0.836
odc-1	-4.62688	0.836
txdc-9	0.533713	0.835
cat-4	0.912686	0.835
vps-36	0.334081	0.835
N/A	-4.19227	0.834
acox-1.2	0.911902	0.834
N/A	0.791101	0.833
ciao-1	-0.546802	0.832
dod-23	3.27849	0.831
mrpl-21	4.44527	0.83
gst-10	0.374124	0.829
unc-119	3.91876	0.828
dgn-1	0.983723	0.828
nifk-1	-2.72437	0.827
ppk-1	-3.87049	0.825
N/A	-3.7617	0.825
znfx-1	0.838768	0.824
N/A	0.429417	0.824
mrpl-22	0.848282	0.823
N/A	0.645819	0.823
gcp-2.1	-0.803091	0.822
max-2	-0.402862	0.822
spd-5	0.421138	0.822
bub-1	0.540636	0.821
fln-1	1.21304	0.82
pcf-11	1.04632	0.82
N/A	0.419379	0.82
N/A	-0.322823	0.82
spr-2	0.656569	0.819
dhs-11	-0.305798	0.819
scyl-1	2.35645	0.818
N/A	-0.284299	0.817
N/A	-0.779302	0.817
cdk-7	0.601389	0.815
cri-2	0.394703	0.813
N/A	0.564709	0.812
fzy-1	0.538986	0.809
N/A	0.898381	0.809
zfr-1	0.571375	0.809
hsp-25	0.798558	0.808
rbm-3.2	0.478022	0.808
N/A	0.658236	0.807
N/A	3.65141	0.806
nrd-1	1.01508	0.806
eat-6	0.976727	0.805
asp-14	1.26784	0.804
pcyt-2.1	0.108821	0.804
cct-5	0.140102	0.803
tni-3	0.696187	0.802
aspm-1	1.21015	0.802
N/A	-0.854477	0.802
ule-2	0.630011	0.801
ran-2	-3.54141	0.8
N/A	1.00291	0.8
sup-26	1.20919	0.799
dct-16	-1.85801	0.798
ccdc-12	1.38087	0.796
mrpl-49	0.779591	0.795
ech-4	0.239777	0.793
pud-1.2	1.20199	0.793
mdt-10	-3.84496	0.791
imb-2	0.485323	0.79
N/A	1.50191	0.79
let-716	-0.389338	0.79
lars-1	0.236765	0.789
got-2.1	1.01673	0.789
lipl-5	-2.22934	0.789
rbm-34	0.792435	0.788
xrn-2	0.301045	0.788
N/A	3.69972	0.785
ndk-1	0.170465	0.785
sluh-7	0.631545	0.784
N/A	0.692257	0.784
N/A	3.66297	0.782
col-8	1.32821	0.782
vha-13	0.252507	0.78
mei-1	0.491171	0.78
mrps-9	-0.250939	0.779
nath-10	-0.649176	0.779
N/A	0.222519	0.778
metl-2	-3.81261	0.777
vha-11	0.195645	0.777
mrps-6	-0.265222	0.776
noah-2	1.4155	0.775
ndx-2	-4.15618	0.775
N/A	-4.15179	0.775
yars-1	-0.560967	0.774
rnr-2	0.608813	0.774
cor-1	0.428687	0.772
dhs-9	0.97939	0.772
hrg-10	0.512398	0.771
plk-1	0.535964	0.771
clpf-1	0.446192	0.767
N/A	-1.72249	0.767
N/A	0.645348	0.766
oig-2	0.347391	0.766
sca-1	0.980021	0.764
mrpl-48	0.879406	0.764
kynu-1	0.717311	0.763
N/A	0.722292	0.763
sftb-2	0.605691	0.762
cpz-2	0.548763	0.762
pbs-7	-0.270891	0.762
nkb-1	1.03619	0.76
anc-1	0.703523	0.76
sur-5	-0.39751	0.76
mig-6	0.382738	0.76
cars-1	0.190158	0.759
nspc-2	-4.3827	0.758
N/A	0.600865	0.758
N/A	1.02892	0.757
fipr-21	0.733112	0.755
hmg-1.1	0.67077	0.755
ccm-3	-3.64686	0.755
mrps-23	0.371795	0.754
N/A	0.447556	0.754
N/A	0.625125	0.752
dsbn-1	0.570534	0.752
N/A	-4.03127	0.752
nlp-20	4.92729	0.752
N/A	0.33761	0.752
N/A	1.08412	0.751
N/A	0.609417	0.75
N/A	0.438278	0.75
N/A	0.746395	0.749
lam-1	0.628181	0.747
clec-218	1.50198	0.747
gmps-1	0.123674	0.747
hpo-32	-0.499934	0.747
jhdm-1	0.586704	0.747
tftc-1	-3.4553	0.746
N/A	0.904022	0.745
ttr-59	1.1264	0.744
N/A	4.39374	0.744
N/A	1.14045	0.743
prp-19	-0.193734	0.743
N/A	0.564626	0.742
ran-5	-0.363229	0.741
far-7	0.666823	0.74
exos-3	0.687781	0.739
fntb-1	0.292064	0.737
sod-2	0.23288	0.736
let-502	0.467701	0.736
N/A	-0.480004	0.736
N/A	0.70764	0.735
N/A	0.356837	0.734
rnh-2	1.91926	0.734
tag-96	1.53553	0.734
mdt-20	1.5547	0.734
lin-38	1.08623	0.733
N/A	1.0973	0.732
N/A	0.254043	0.731
dnj-27	0.795069	0.73
ile-1	1.05158	0.73
N/A	0.39673	0.73
N/A	-0.502335	0.73
N/A	0.302374	0.729
N/A	0.665218	0.729
dtmk-1	0.23484	0.729
iars-2	0.448747	0.728
hmg-5	-0.205132	0.727
aman-1	0.702347	0.726
N/A	0.725157	0.726
hlh-30	-3.65229	0.726
aka-1	0.364614	0.726
gfat-2	0.66777	0.725
N/A	0.37471	0.725
scb-1	-0.653891	0.724
rbc-1	0.814581	0.724
ddo-3	0.41921	0.724
cnx-1	1.21166	0.724
N/A	-3.95852	0.724
dylt-1	0.371638	0.724
N/A	-0.398558	0.724
ttr-17	1.07776	0.723
rps-26	-0.320445	0.723
N/A	-4.00193	0.723
N/A	-0.745297	0.723
N/A	0.368915	0.723
N/A	-1.04394	0.722
emb-9	0.533129	0.721
rpn-2	0.161276	0.721
rps-18	-0.222604	0.72
pmk-1	-0.646151	0.719
hex-1	0.673337	0.719
trx-2	-3.61328	0.719
N/A	-0.854793	0.719
smo-1	0.344707	0.719
pfkb-1.1	-4.24546	0.718
sftb-1	0.247264	0.718
rpn-9	0.272374	0.718
mrpl-47	-1.27277	0.718
vps-25	0.411762	0.718
N/A	0.494763	0.717
crn-1	0.61598	0.716
N/A	0.710677	0.715
vha-14	0.316047	0.715
snu-23	0.871642	0.714
N/A	-3.34181	0.713
mek-5	0.187485	0.713
klp-19	1.01299	0.713
N/A	0.531876	0.71
mrpl-40	0.503183	0.71
atad-3	1.0751	0.71
cest-33	-0.266139	0.709
lin-53	-0.96175	0.709
phip-1	0.401152	0.709
mrps-7	-0.670947	0.708
pri-1	1.36054	0.707
N/A	-0.985852	0.707
mage-1	0.340581	0.705
dss-1	1.04108	0.704
cul-1	0.284114	0.702
snb-1	0.703914	0.701
N/A	1.00124	0.701
N/A	0.53413	0.701
N/A	0.718897	0.701
N/A	-0.547993	0.7
N/A	-3.27016	0.7
sld-5	0.59433	0.7
mtq-2	0.58478	0.699
orc-3	-3.9913	0.699
adh-5	0.277719	0.699
ran-1	-0.207967	0.699
nduf-11	1.00147	0.698
tag-273	0.257463	0.698
N/A	1.32446	0.697
N/A	0.533144	0.696
N/A	0.497504	0.695
gst-29	-4.09309	0.695
npp-8	0.316515	0.695
N/A	1.63411	0.695
N/A	-3.4426	0.695
ubxn-2	-0.340165	0.694
N/A	0.638157	0.694
nsun-1	1.0462	0.694
uba-5	0.236696	0.694
vha-15	0.110494	0.693
vab-10	0.758231	0.693
N/A	0.592539	0.693
N/A	0.868666	0.692
N/A	-0.894874	0.691
gst-35	0.795857	0.69
rpl-5	-0.191225	0.69
dro-1	0.845332	0.688
N/A	0.177657	0.687
mel-28	0.792587	0.687
dlc-2	0.81296	0.687
cct-1	0.182952	0.687
ajm-1	1.04797	0.687
trap-4	0.715015	0.687
N/A	-0.645619	0.687
dab-1	0.388861	0.686
lbp-9	0.229175	0.686
cec-3	1.20616	0.685
rpt-4	0.360585	0.685
nkb-3	1.03701	0.684
N/A	0.272544	0.683
N/A	0.676921	0.682
smg-9	0.460183	0.682
rop-1	0.250111	0.682
N/A	-2.87372	0.682
N/A	0.398211	0.682
N/A	0.673102	0.681
pcyt-1	0.562755	0.681
arx-6	0.386876	0.681
N/A	-4.00128	0.68
srp-7	0.518892	0.68
mex-5	-0.456664	0.68
ttr-8	0.890953	0.679
gip-2	1.29709	0.679
N/A	3.70051	0.679
mau-2	0.725861	0.679
cids-1	-0.402721	0.678
N/A	0.347152	0.678
rnp-6	0.968868	0.678
dhs-3	0.804942	0.678
N/A	0.668768	0.677
tfg-1	0.188928	0.677
men-1	0.139051	0.676
ccz-1	1.18806	0.676
rpl-34	-0.435145	0.675
dcap-1	0.321305	0.675
cdk-9	-0.781141	0.674
skr-1	0.222598	0.674
skr-3	0.324441	0.674
N/A	-3.74881	0.673
ttr-31	-0.541185	0.673
rps-20	-0.280684	0.672
idhb-1	0.377216	0.672
N/A	-3.6975	0.671
asb-1	1.40819	0.67
him-3	1.5741	0.67
pars-1	-0.145733	0.669
N/A	-0.548911	0.668
plin-1	0.512787	0.668
sec-3	-3.548	0.667
N/A	0.652211	0.666
dph-2	1.87516	0.666
txl-1	-0.274257	0.665
erfa-3	0.198318	0.664
N/A	3.80541	0.664
N/A	-0.373964	0.663
ribo-1	1.57315	0.662
N/A	0.40982	0.662
mpst-5	-0.259772	0.662
N/A	3.79569	0.661
asp-6	0.834807	0.661
asp-1	0.557456	0.66
rbpl-1	0.56562	0.659
ptpn-22	0.522323	0.658
nud-1	0.19796	0.657
pat-3	0.775013	0.657
col-73	0.897214	0.657
smf-2	-4.2531	0.657
rps-19	-0.304989	0.656
N/A	2.77591	0.656
N/A	-3.80067	0.654
rpl-18	-0.264411	0.654
tcc-1	0.463124	0.654
ints-13	-2.17643	0.653
unc-57	0.340709	0.652
pis-1	0.961444	0.652
N/A	0.250853	0.651
rab-7	0.517472	0.651
ucr-2.3	0.495945	0.651
col-178	1.61707	0.65
N/A	0.577734	0.65
nxt-1	0.29009	0.65
N/A	0.790714	0.65
nrde-3	1.01952	0.649
gfrp-1	2.80892	0.649
N/A	-0.633151	0.649
lin-13	1.2726	0.648
acdh-3	0.0923905	0.647
fubl-3	-0.460249	0.646
let-711	0.461411	0.646
such-1	-3.40895	0.646
set-18	-0.522877	0.645
era-1	2.68467	0.645
nlp-30	3.74559	0.644
N/A	0.390995	0.644
N/A	0.476158	0.644
alp-1	0.227588	0.643
pccb-1	0.282646	0.642
lpd-3	-3.01989	0.642
N/A	0.259027	0.642
col-106	0.8598	0.641
spc-1	0.484577	0.641
N/A	1.2516	0.641
N/A	-3.97293	0.64
N/A	0.45868	0.639
panl-3	1.35452	0.639
N/A	0.466501	0.638
rad-54.L	-3.95937	0.637
ogt-1	0.370955	0.637
N/A	-0.721005	0.637
sax-2	0.499571	0.636
N/A	2.78097	0.636
N/A	2.5783	0.634
unc-73	0.30302	0.634
N/A	0.502561	0.633
rga-8	0.823928	0.632
N/A	0.840622	0.632
sgk-1	0.556636	0.632
fars-3	0.204839	0.631
cey-4	0.238804	0.63
N/A	-3.5174	0.63
N/A	0.228545	0.629
N/A	1.5085	0.629
pqn-51	0.986431	0.628
gpx-5	0.756552	0.628
mrpl-1	0.750751	0.627
puf-11	-0.596775	0.627
mut-7	1.70021	0.627
phat-7	0.746072	0.627
pyp-1	0.178957	0.626
N/A	2.63648	0.626
rpn-12	0.285075	0.625
znf-593	0.606072	0.625
him-1	0.426592	0.625
N/A	0.764928	0.624
fkb-4	-0.513835	0.624
N/A	0.321736	0.624
nlp-47	0.807306	0.624
epg-7	1.4362	0.624
N/A	0.439509	0.623
N/A	0.309615	0.622
lec-2	0.926026	0.622
N/A	1.15927	0.62
spr-5	0.566222	0.62
atn-1	0.284724	0.62
dlat-1	0.115971	0.62
spt-16	0.640445	0.62
skpo-1	0.650929	0.618
N/A	1.09671	0.618
N/A	-2.85087	0.617
ttr-45	0.477345	0.617
kbp-4	0.809745	0.617
mtch-1	-3.54799	0.617
eif-2beta	0.594055	0.617
rpl-1	-4.79699	0.616
irg-7	0.602738	0.616
N/A	0.350789	0.616
ubr-4	0.659216	0.616
N/A	-0.748763	0.615
lmd-3	0.242032	0.615
N/A	0.380743	0.614
calu-2	0.805931	0.614
N/A	0.783019	0.614
rpt-5	0.155181	0.614
ppfr-1	0.644493	0.613
math-33	-3.0151	0.613
znf-706	-3.41833	0.612
lin-65	0.827411	0.612
nubp-1	0.516092	0.611
ipp-5	0.303671	0.611
N/A	-0.505396	0.611
hpl-2	3.84825	0.61
N/A	-0.819181	0.61
phb-1	0.994921	0.61
N/A	2.35116	0.61
daf-9	1.14149	0.609
N/A	0.584719	0.609
N/A	0.473525	0.609
elof-1	-3.29036	0.609
pdhb-1	0.163666	0.607
fis-2	-3.56304	0.607
N/A	-0.736463	0.607
ascc-1	-0.237428	0.606
tin-44	0.209112	0.605
N/A	0.714913	0.605
N/A	0.570794	0.604
mrpl-2	-3.10407	0.604
gly-4	2.55595	0.604
tba-1	-0.396896	0.603
ccf-1	0.146805	0.603
rde-12	0.407734	0.603
lipl-7	-4.06372	0.602
N/A	0.582553	0.602
ears-1	0.143492	0.602
N/A	-0.286627	0.601
rod-1	0.278363	0.601
acs-5	0.667159	0.601
gyf-1	2.34494	0.601
rabn-5	0.604388	0.6
prmt-1	0.157079	0.6
zyg-9	0.710214	0.6
N/A	0.517926	0.6
spk-1	0.352027	0.6
clec-1	0.631495	0.599
N/A	0.507095	0.599
N/A	-3.24634	0.599
ubl-5	-0.582332	0.598
N/A	0.652038	0.596
gsy-1	0.311615	0.595
N/A	0.489567	0.594
N/A	0.913962	0.594
N/A	0.235721	0.594
mff-2	0.519111	0.594
pdi-3	0.186267	0.592
unc-22	0.178014	0.591
N/A	-0.212666	0.591
sbt-1	0.951065	0.59
xpo-3	0.392606	0.59
N/A	-0.310272	0.59
N/A	-0.267506	0.59
ech-8	-2.59943	0.59
nspd-2	0.8398	0.589
daf-31	-0.307545	0.588
N/A	-0.485095	0.587
sodh-1	0.66125	0.587
N/A	-3.93323	0.586
lec-2	0.851872	0.586
npp-16	0.298469	0.585
lev-11	0.629001	0.585
lgmn-1	0.535088	0.585
let-92	0.383811	0.584
ehbp-1	0.19786	0.584
N/A	-3.82919	0.584
ccar-1	0.205981	0.583
N/A	0.287191	0.582
bag-1	0.340438	0.582
prp-6	0.690543	0.58
grsp-4	0.723637	0.58
cav-1	2.87932	0.58
trpp-4	0.796335	0.579
cec-1	0.70019	0.578
N/A	2.86781	0.578
dpy-26	0.656846	0.577
pck-1	0.449	0.577
ret-1	0.877539	0.577
tgt-1	0.601035	0.576
mrps-10	0.459871	0.576
eif-2alpha	-0.0988278	0.576
iff-1	-3.57961	0.575
nuo-3	0.360652	0.575
lbp-5	0.490443	0.575
N/A	0.61426	0.574
N/A	0.908674	0.574
rfc-1	0.498411	0.573
wah-1	1.02544	0.572
eef-1G	0.106173	0.572
wdr-4	1.08558	0.572
rps-13	-0.330522	0.571
acdh-8	-0.606557	0.571
N/A	0.629198	0.571
N/A	0.912006	0.571
rpac-40	0.335555	0.571
hrpa-2	-2.58039	0.571
snx-3	0.163714	0.571
N/A	0.451644	0.57
N/A	-2.46243	0.57
vit-5	0.656846	0.57
nck-1	1.61185	0.57
msra-1	-0.30015	0.569
N/A	0.365316	0.569
N/A	0.257849	0.569
mek-1	0.405676	0.568
unc-43	0.31844	0.568
ttr-47	0.428381	0.568
ncs-2	0.392821	0.568
grd-14	0.809146	0.568
N/A	1.09569	0.567
ngp-1	-0.531699	0.567
nars-1	0.166476	0.567
N/A	-0.343533	0.567
gpi-1	0.609494	0.567
ifb-1	0.667687	0.567
mup-2	0.488419	0.567
gale-1	-0.209225	0.567
parg-1	0.50594	0.566
N/A	0.695643	0.566
hip-1	0.163676	0.566
aco-2	0.189456	0.566
mig-18	0.440671	0.566
smg-3	1.07471	0.565
prg-1	-0.209682	0.565
vha-10	0.32292	0.565
mrpl-15	0.731594	0.565
asp-13	-0.52715	0.563
gfi-1	0.731925	0.562
hat-1	0.347287	0.562
ctnb-1	-0.520148	0.562
vha-8	0.224528	0.561
idh-2	-0.142534	0.561
prdh-1	2.46146	0.561
uaf-1	0.281389	0.561
mmaa-1	0.232838	0.561
spt-5	-0.34245	0.561
enol-1	0.116309	0.56
clec-91	0.347234	0.56
coa-4	-2.42168	0.559
N/A	0.192574	0.559
hmg-3	-0.442031	0.558
N/A	0.770798	0.558
N/A	1.03563	0.557
tbc-3	-0.516646	0.557
kdp-1	0.791079	0.557
tct-1	0.218969	0.556
N/A	-0.298434	0.555
ilys-5	0.236243	0.555
N/A	0.693943	0.555
phat-4	-2.25796	0.554
fust-1	0.63183	0.554
N/A	0.353355	0.554
N/A	0.987958	0.553
usp-39	0.317732	0.553
eif-2Balpha	0.521114	0.552
tin-10	0.706074	0.552
tag-153	0.503813	0.551
pas-5	0.179562	0.551
N/A	0.815257	0.551
N/A	0.693949	0.551
tcer-1	0.409523	0.551
npp-13	0.377464	0.55
pps-1	-0.346475	0.55
N/A	0.689742	0.549
flad-1	-0.194467	0.549
rad-23	0.302146	0.549
plc-4	-0.826903	0.548
npp-24	0.182599	0.548
N/A	1.45291	0.548
bpnt-1	-0.321731	0.548
N/A	-0.398367	0.548
N/A	1.1388	0.548
N/A	1.30368	0.547
lcmt-1	0.203342	0.547
cdap-2	0.377472	0.547
apb-1	0.302071	0.546
papl-1	-3.3022	0.545
N/A	0.528543	0.545
N/A	0.226575	0.545
vit-2	0.475089	0.543
cox-4	0.899886	0.542
pgam-5	0.693688	0.542
N/A	0.412059	0.542
fbxa-72	-0.639991	0.542
cbs-1	0.737888	0.542
rpl-11.2	-0.890405	0.542
unc-115	0.67847	0.542
pfn-3	0.432683	0.541
xpc-1	-2.47916	0.54
N/A	2.46336	0.54
gpd-3	-0.359332	0.54
vacl-14	0.552182	0.539
clec-266	0.968782	0.538
clec-88	0.357981	0.538
cwf-19L1	0.36426	0.538
N/A	0.522922	0.538
pbs-2	0.152636	0.538
stl-1	2.54789	0.537
N/A	0.599998	0.537
rpl-7A	-0.253485	0.537
unc-116	0.130177	0.536
ant-1.1	0.919591	0.536
N/A	0.6798	0.536
N/A	-0.717717	0.536
puf-9	0.471987	0.536
nex-2	3.71073	0.536
kars-1	0.203439	0.536
ragc-1	0.290841	0.536
ung-1	0.96089	0.535
cox-6A	2.58725	0.535
arf-1	0.246588	0.534
rle-1	0.891713	0.534
acds-10	0.374812	0.534
iff-2	0.454191	0.533
N/A	-0.27375	0.533
crld-1	-0.365473	0.532
mel-11	0.771773	0.532
lact-1	-2.60607	0.532
N/A	0.268304	0.53
cyn-6	0.43679	0.53
N/A	-1.05219	0.53
N/A	-3.53069	0.528
dhs-6	0.133087	0.528
ddx-46	0.359543	0.528
pfd-6	0.176803	0.528
rsd-3	-0.222506	0.528
N/A	0.69025	0.527
rsu-1	0.644475	0.527
rpl-43	-0.59889	0.526
rpl-27	-0.585337	0.526
N/A	0.560918	0.526
copa-1	0.575307	0.526
ttr-32	0.883205	0.525
N/A	-1.87414	0.525
N/A	-0.28445	0.524
N/A	0.196464	0.524
N/A	0.696453	0.523
lem-2	2.67805	0.523
N/A	0.281391	0.523
N/A	0.819406	0.522
N/A	0.767262	0.522
wip-1	1.2244	0.522
ech-7	-0.353948	0.522
N/A	-0.411105	0.521
N/A	-0.62397	0.521
N/A	2.44377	0.52
ensa-1	0.531555	0.52
hda-3	0.804596	0.519
hil-5	0.342535	0.519
spg-20	-2.28758	0.518
N/A	-2.47707	0.518
vps-60	0.759936	0.518
N/A	-0.270635	0.518
hars-1	0.225124	0.517
efk-1	0.407274	0.517
N/A	0.702342	0.517
lys-4	0.39339	0.517
aldo-1	0.18869	0.516
gst-13	0.257095	0.516
suf-1	-0.264203	0.516
pkc-3	0.871902	0.515
skr-7	0.799052	0.514
N/A	0.851994	0.514
clec-87	0.623217	0.514
N/A	0.31824	0.514
pyc-1	-0.191891	0.513
popl-5	0.635222	0.513
N/A	0.302538	0.513
N/A	-0.378761	0.513
N/A	0.494658	0.513
N/A	0.326777	0.512
snrp-40.2	-1.15096	0.512
N/A	-2.29541	0.512
N/A	-0.698796	0.512
N/A	-0.240691	0.512
N/A	0.789963	0.511
cox-6B	1.17855	0.511
asps-1	-0.199538	0.51
ech-1.2	0.0875998	0.51
N/A	0.180304	0.509
mfap-1	0.80515	0.509
N/A	0.249936	0.509
ufd-3	0.465735	0.509
rpl-2	-0.204429	0.508
knl-3	0.863723	0.508
ttr-15	0.517663	0.508
plst-1	0.2906	0.508
pygl-1	0.222753	0.508
N/A	0.667912	0.508
hira-1	2.17779	0.507
istr-1	0.275214	0.507
N/A	-0.265745	0.507
stip-1	2.17284	0.506
pri-2	0.625728	0.506
N/A	-0.249951	0.506
dpf-3	0.24953	0.506
prp-3	0.324124	0.506
pfas-1	-0.257573	0.506
fre-1	-0.324386	0.505
lin-66	0.579752	0.504
hphd-1	-1.05577	0.504
N/A	1.51025	0.503
unc-59	0.372453	0.503
cpr-9	0.371332	0.503
cyc-2.2	0.581743	0.503
ifa-1	0.448276	0.502
vha-5	0.82862	0.502
cope-1	-0.397182	0.501
N/A	2.69706	0.501
crml-1	-2.4516	0.501
krr-1	2.19009	0.501
N/A	2.46519	0.501
blos-1	-0.482053	0.501
pycr-1	-0.32243	0.501
pcn-1	0.492021	0.501
pkn-1	0.718258	0.5
ula-1	0.330755	0.5
ttr-36	0.614545	0.499
unc-108	0.249643	0.498
mel-32	-0.152239	0.498
glrx-22	-0.713258	0.498
lmtr-3	-0.95582	0.498
mrps-14	-0.225287	0.498
syx-7	2.30402	0.497
N/A	0.458102	0.497
snpn-1	1.19939	0.497
ketn-1	0.318144	0.497
N/A	2.39278	0.497
rps-5	-0.299663	0.496
arf-5	0.15893	0.496
inso-1	0.569365	0.496
N/A	0.206449	0.496
N/A	0.435906	0.495
hmg-11	0.469442	0.495
N/A	2.45035	0.495
N/A	0.303097	0.494
N/A	0.640478	0.493
clec-223	1.39477	0.493
gkow-1	2.46931	0.493
clu-1	-0.132196	0.492
N/A	-0.509475	0.492
hsp-60	-0.710656	0.492
etr-1	0.665357	0.492
spp-17	-1.07624	0.492
cmd-1	0.304983	0.491
metl-17	1.45904	0.491
srpa-68	-0.078635	0.491
lgc-56	-0.0926254	0.49
npp-11	0.325367	0.49
N/A	-2.32258	0.489
N/A	0.411048	0.489
N/A	-0.259472	0.489
ifa-1	0.532132	0.489
N/A	0.317099	0.489
arp-11	0.793667	0.488
N/A	0.424452	0.488
aly-3	0.325545	0.487
tag-322	2.28506	0.486
lmn-1	0.52776	0.486
N/A	0.100687	0.485
ncap-1	0.417592	0.485
N/A	0.322306	0.484
szy-2	0.240652	0.483
pas-3	-0.192303	0.483
N/A	0.393107	0.483
dhs-25	-0.556408	0.482
adr-2	0.653397	0.482
scpl-4	0.859948	0.481
exos-4.2	-0.955809	0.481
rpl-9	-0.137298	0.481
rpb-8	0.275274	0.48
arx-2	0.202954	0.48
N/A	0.617649	0.479
N/A	-0.318602	0.479
N/A	-2.39244	0.479
kin-18	-2.28048	0.478
snrp-200	0.1817	0.478
cpg-2	0.54138	0.478
mrps-21	0.796054	0.477
N/A	1.41226	0.477
rbm-5	-1.38037	0.476
nlt-1	0.632806	0.476
eif-3.I	-0.284129	0.475
tep-1	0.278145	0.475
rps-24	0.22388	0.474
N/A	0.612286	0.474
acdh-1	-1.38822	0.474
mob-4	0.430923	0.474
N/A	0.519473	0.474
N/A	0.354726	0.473
nfu-1	0.541913	0.473
taco-1	0.547785	0.473
hsp-43	2.33716	0.472
N/A	-2.03702	0.471
glna-2	-2.25839	0.471
eef-1A.2	0.145243	0.471
puf-5	-0.615359	0.471
snr-3	3.75189	0.471
rab-18	0.358443	0.47
wars-1	-0.107547	0.47
suox-1	0.634315	0.469
N/A	-0.511668	0.469
elc-1	0.121712	0.469
mrpl-30	-3.59111	0.468
tmed-10	1.96301	0.468
idhg-2	0.212339	0.468
sars-2	-0.140275	0.467
col-45	0.972158	0.467
mrpl-55	0.723143	0.467
col-140	0.559798	0.467
yop-1	-0.478649	0.467
glh-1	0.61652	0.466
pck-2	-0.0956674	0.466
lec-6	-0.169844	0.466
swsn-2.2	0.514774	0.465
N/A	-0.25529	0.465
ucr-11	2.0463	0.465
ssp-31	-0.551487	0.465
N/A	0.648015	0.465
larp-1	0.278533	0.465
unc-60	0.199764	0.464
prmt-5	0.241225	0.464
alh-3	0.23687	0.464
N/A	-2.31636	0.464
immt-1	0.667236	0.463
mvb-12	0.223552	0.463
N/A	0.906131	0.463
N/A	0.146881	0.463
N/A	0.534598	0.463
vit-6	0.378562	0.462
N/A	0.340642	0.461
trm-2A	0.315385	0.461
N/A	0.584367	0.461
N/A	0.524281	0.461
syf-3	0.813144	0.461
rfc-4	0.515633	0.461
N/A	0.508162	0.46
N/A	1.98306	0.46
ttr-50	0.669892	0.46
N/A	0.161197	0.459
tni-1	0.597248	0.458
tag-151	0.448427	0.458
mdt-30	0.483016	0.457
lmp-1	0.519492	0.457
N/A	0.465159	0.456
N/A	2.38331	0.455
nos-3	0.28361	0.454
tlk-1	0.707713	0.454
aakg-1	0.227327	0.453
N/A	1.18822	0.452
N/A	-0.572726	0.452
test-1	-0.260954	0.451
N/A	0.596054	0.451
isy-1	0.625778	0.451
rgr-1	0.748627	0.451
N/A	0.328905	0.451
cyn-1	0.171282	0.451
mrpl-24	0.922257	0.45
ifa-4	0.577305	0.45
N/A	2.12404	0.45
dph-1	-0.453667	0.45
ttr-44	0.41624	0.45
N/A	2.30749	0.45
elpc-4	-2.12902	0.45
eif-3.E	0.242707	0.449
swsn-3	0.513865	0.449
N/A	0.217743	0.449
cka-2	2.19577	0.449
nfx-1	-2.15263	0.449
crn-4	2.10827	0.449
N/A	2.29069	0.449
N/A	-1.83779	0.449
nrde-1	-1.60638	0.449
art-1	2.31674	0.449
ccdc-55	1.86187	0.449
tomm-40	2.27761	0.449
N/A	-1.96314	0.449
lid-1	-1.72886	0.449
N/A	1.9697	0.449
swah-1	-1.75641	0.449
ifp-1	2.22269	0.449
N/A	-1.68541	0.449
N/A	-2.06106	0.449
txt-1	-1.85863	0.449
N/A	-1.70578	0.449
mrpl-53	2.00297	0.449
atg-16.1	-1.72162	0.449
emb-27	-1.69008	0.449
N/A	1.80821	0.449
hbl-1	2.10833	0.449
nish-1	-1.76719	0.449
romo-1	2.0317	0.449
tbcd-1	-1.82141	0.449
alfa-1	-1.77088	0.449
N/A	-1.78238	0.449
N/A	-1.63258	0.449
N/A	2.23598	0.449
atx-3	-1.55661	0.449
N/A	2.08486	0.449
snt-1	1.94581	0.449
cec-5	1.80243	0.449
N/A	-1.78677	0.449
gst-14	1.9557	0.449
btb-9	-2.04623	0.449
sdpn-1	-1.70739	0.449
mec-8	1.9953	0.449
N/A	2.17432	0.449
scl-2	1.95692	0.449
N/A	-1.7277	0.449
N/A	2.04381	0.449
sumv-2	-1.54321	0.449
lipl-1	1.96216	0.449
N/A	1.97707	0.449
lys-6	1.99233	0.449
N/A	-1.89373	0.449
N/A	1.86572	0.449
asp-8	2.21832	0.449
sam-4	-1.68732	0.449
bli-2	2.38617	0.449
cdc-48.3	-1.60828	0.449
N/A	2.02346	0.449
N/A	-1.81039	0.449
N/A	-1.80183	0.449
apb-3	-1.78947	0.449
nrde-2	-1.78182	0.449
hum-5	-1.91085	0.449
vps-53	-1.67745	0.449
spp-1	2.04907	0.449
pqn-70	2.03097	0.449
ect-2	-1.74397	0.449
srw-33	-1.66609	0.449
N/A	2.14705	0.449
clec-49	1.85922	0.449
lpr-5	1.90696	0.449
ccch-3	1.90281	0.449
ztf-6	1.8004	0.449
gei-17	-1.71025	0.449
nfyb-1	2.09302	0.449
swsn-1	2.04324	0.449
mxt-1	-1.75996	0.449
N/A	1.79054	0.449
comt-5	2.27377	0.449
hrpu-1	-1.77459	0.449
N/A	1.83729	0.449
N/A	-2.1261	0.449
mis-12	-1.84518	0.449
N/A	-1.68369	0.449
N/A	-1.88623	0.449
smg-6	-1.77559	0.449
vti-1	1.74174	0.449
unc-51	1.66885	0.449
N/A	-1.57944	0.449
N/A	-1.90431	0.449
ubc-3	-1.84825	0.449
N/A	1.8564	0.449
N/A	-1.94085	0.449
col-63	1.75975	0.449
lin-37	2.01464	0.449
N/A	-1.96178	0.449
N/A	-2.03137	0.449
vps-15	-1.76974	0.449
hum-8	0.477092	0.448
N/A	-0.197309	0.448
mrpl-44	0.389047	0.448
glrx-10	0.163818	0.448
klo-2	2.51378	0.447
mcm-6	0.340825	0.447
mdt-1.2	0.372157	0.447
syp-1	-2.00388	0.447
N/A	-2.98534	0.447
sao-1	0.382473	0.446
far-1	0.223876	0.446
N/A	1.04702	0.446
sec-24.1	-0.138123	0.445
vdac-1	0.797847	0.445
N/A	-0.148619	0.445
spat-2	0.247363	0.445
N/A	1.30016	0.443
rfp-1	0.264416	0.443
N/A	1.8784	0.443
dpy-30	-0.749402	0.443
txbp-3	1.99761	0.442
gex-2	0.696019	0.442
N/A	0.586835	0.442
ddo-2	-0.465897	0.442
grd-10	0.4256	0.441
tiar-2	-0.353252	0.441
N/A	-2.24465	0.441
N/A	0.323595	0.44
usip-1	0.627402	0.44
N/A	0.460627	0.44
N/A	-0.308586	0.44
dut-1	0.625406	0.44
abce-1	0.104174	0.44
ivd-1	-0.21201	0.439
dct-18	0.466898	0.439
mup-4	0.603282	0.438
N/A	0.416811	0.438
ttr-33	0.698557	0.437
cah-6	2.0467	0.436
rpb-2	0.2684	0.436
lonp-1	0.202901	0.436
ham-3	0.544742	0.435
epn-1	0.221572	0.435
N/A	-0.227993	0.435
N/A	0.273593	0.435
N/A	0.600361	0.434
mpst-3	1.1788	0.434
snfc-5	0.822655	0.434
N/A	0.612156	0.434
N/A	-1.9379	0.433
dao-3	-0.226893	0.432
N/A	0.234923	0.431
N/A	-0.313615	0.431
ret-1	0.761879	0.43
prmt-6	-2.19377	0.43
abcf-2	0.425598	0.43
mmcm-1	0.166161	0.429
ints-9	-2.08174	0.429
N/A	-0.63496	0.428
mca-3	2.19502	0.428
gsnl-1	0.227726	0.428
N/A	-1.92206	0.427
his-64	-0.222916	0.426
ssp-34	0.713962	0.426
acs-14	0.429879	0.425
tut-2	-0.96617	0.425
col-38	0.496055	0.425
N/A	0.621373	0.425
N/A	-2.00015	0.425
sth-1	2.75889	0.425
wdr-5.1	0.511907	0.425
N/A	-2.3385	0.424
gpc-2	0.650473	0.424
N/A	-1.86259	0.424
strl-1	0.348429	0.423
dnj-10	2.11802	0.423
arl-8	0.358511	0.423
dlc-1	0.163532	0.423
N/A	0.374475	0.423
pptr-2	0.296322	0.423
N/A	1.21311	0.422
mif-1	-0.29597	0.422
pbs-3	-0.160592	0.422
N/A	-0.119148	0.422
lin-35	0.78916	0.422
N/A	0.182099	0.421
hoe-1	-1.47477	0.421
mlt-3	0.818106	0.421
N/A	-0.306478	0.421
spas-1	-0.414537	0.421
cogc-5	-1.46268	0.421
lys-1	0.320828	0.421
nog-1	-0.209176	0.421
dnj-23	2.04656	0.42
allo-1	0.301777	0.42
dcp-66	0.364241	0.419
N/A	0.638109	0.419
hrpu-2	0.158059	0.419
hsp-90	0.132413	0.418
N/A	0.45229	0.418
rps-11	-0.310641	0.417
N/A	-1.72088	0.417
N/A	-0.700013	0.417
prpf-4	-0.611738	0.417
eea-1	0.314983	0.417
sec-16A.2	-0.287899	0.417
alx-1	0.535893	0.417
agt-1	0.51483	0.417
N/A	0.714979	0.416
dbt-1	-0.148646	0.416
acox-3	0.902006	0.416
sem-5	0.617601	0.416
N/A	0.337118	0.416
N/A	2.96224	0.416
tap-1	0.664609	0.416
cap-1	0.126818	0.416
psmd-9	0.397096	0.415
N/A	-0.145025	0.415
N/A	-1.97348	0.415
pus-1	0.194823	0.414
cyc-1	0.855467	0.414
hsp-3	0.207555	0.414
pole-4	-1.94787	0.414
nduf-5	0.925678	0.413
N/A	0.377738	0.413
cht-3	-0.411762	0.412
pqn-80	2.74748	0.412
luc-7L	-2.19352	0.412
pycr-4	0.164509	0.412
hsp-12.1	0.355152	0.412
smc-6	2.18844	0.412
npp-1	0.530119	0.411
let-754	0.1772	0.411
N/A	0.55257	0.411
N/A	0.2923	0.411
frg-1	0.72725	0.411
tebp-2	-0.584075	0.41
dnj-25	-0.206463	0.41
mdt-9	0.299672	0.41
col-175	0.783972	0.409
rsa-1	2.79035	0.409
clec-85	1.98874	0.408
ruvb-1	0.374312	0.408
hil-2	0.655756	0.408
cogc-4	-2.23077	0.407
nol-6	0.858422	0.407
wbp-4	1.84138	0.407
rars-1	0.333711	0.406
nmt-1	-0.0867534	0.406
grp-1	0.622301	0.406
atg-4.1	-0.164553	0.406
N/A	0.645682	0.406
csn-1	0.198755	0.406
pfd-1	0.271301	0.406
pfkb-1.2	0.249355	0.405
gsp-2	0.110657	0.405
N/A	-0.356579	0.405
mog-2	0.168929	0.405
mrpl-4	0.530683	0.404
pfd-4	0.159795	0.404
cee-1	-0.410457	0.404
skr-4	0.719545	0.404
hmg-1.2	-0.332566	0.404
N/A	-0.42659	0.404
casc-3	0.581402	0.404
cacn-1	0.43735	0.404
lsm-6	-0.460839	0.403
exos-7	0.317573	0.402
N/A	-2.31169	0.402
epi-1	0.254001	0.402
gyg-2	0.494305	0.402
N/A	0.35807	0.402
N/A	-1.9505	0.401
mrpl-11	0.887808	0.401
gmn-1	-2.0265	0.401
N/A	-1.79709	0.401
mms-19	-0.232048	0.401
chil-10	-0.323928	0.401
acp-6	0.40668	0.4
crn-2	-0.397019	0.4
fahd-1	0.0795503	0.4
N/A	0.146656	0.4
spe-15	-1.78605	0.4
clec-209	-0.979711	0.4
cpt-2	0.191409	0.4
pig-1	0.302874	0.4
app-1	0.1252	0.4
lec-8	0.212348	0.399
lin-61	0.474869	0.399
hsp-6	-0.188899	0.398
N/A	0.41733	0.398
pat-4	2.13357	0.398
N/A	-0.330761	0.398
suds-3	0.41568	0.397
act-2	-0.321138	0.397
cytb-5.2	0.621063	0.397
tni-4	0.511346	0.397
rpc-2	-0.14121	0.397
msi-1	0.414281	0.397
manf-1	0.232767	0.397
N/A	-2.05229	0.396
unc-101	0.728978	0.396
pptr-1	-0.496121	0.396
N/A	0.188996	0.396
N/A	0.485199	0.396
N/A	-0.240766	0.395
par-6	2.66945	0.395
N/A	-0.58536	0.394
nas-11	0.369384	0.394
umps-1	0.125276	0.394
pmt-1	-0.343603	0.394
clec-84	2.12124	0.394
pygl-1	0.419807	0.393
N/A	0.282189	0.393
tag-267	0.666386	0.393
N/A	0.597519	0.392
coq-8	-0.793269	0.392
N/A	0.811754	0.392
orc-2	-1.88321	0.391
N/A	-0.783269	0.391
N/A	-2.94756	0.39
ppm-2	0.473939	0.39
N/A	0.331972	0.39
gpx-2	0.097857	0.389
ppw-1	2.76413	0.389
gldc-1	-0.214205	0.389
tag-290	-0.399417	0.389
N/A	0.219769	0.388
ced-12	-1.79547	0.388
guk-1	0.387125	0.388
N/A	0.298132	0.388
evl-14	0.382985	0.388
hint-3	0.332469	0.388
myo-5	1.57715	0.388
acsd-1	0.896295	0.388
N/A	0.163522	0.387
N/A	2.82098	0.387
tars-1	0.173006	0.387
alh-10	0.202766	0.386
hsp-12.3	-0.474519	0.386
N/A	-0.567165	0.386
puf-3	-0.675364	0.386
ubxn-6	0.237443	0.386
calu-1	0.255915	0.386
N/A	0.21667	0.385
mce-1	0.250963	0.385
pbs-1	0.259776	0.385
snr-2	0.457485	0.385
rpl-30	-0.273869	0.385
gss-1	0.112516	0.385
acer-1	-0.228143	0.385
cnb-1	-0.169215	0.385
sdha-2	0.242794	0.384
agl-1	0.298542	0.384
hsp-1	0.102022	0.383
prmt-9	0.319288	0.383
pat-12	0.603862	0.383
spds-1	-0.462735	0.383
hap-1	-0.272728	0.383
nasp-2	0.276917	0.382
arp-1	0.239336	0.382
N/A	0.201564	0.382
alkb-1	-1.72826	0.382
N/A	-1.7324	0.382
ttr-18	0.501129	0.381
mrpl-28	2.81217	0.381
let-60	2.62301	0.381
zyx-1	0.36359	0.381
N/A	0.430052	0.381
N/A	-0.275812	0.381
gpd-2	-0.291388	0.38
N/A	0.272946	0.38
ifc-2	3.13632	0.379
lias-1	-0.10924	0.379
srh-287	-0.434723	0.379
col-165	2.91245	0.379
icd-2	0.122627	0.379
exoc-8	-2.14207	0.378
tax-6	0.375474	0.378
acs-13	0.424594	0.378
swd-2.2	-0.213989	0.377
N/A	0.547869	0.377
aos-1	0.246641	0.376
zig-12	0.281952	0.376
tbh-1	0.3509	0.376
dhrs-4	0.558106	0.376
gfl-1	2.77126	0.376
hum-1	-2.09697	0.375
kdin-1	2.88411	0.375
tag-72	0.179209	0.375
mua-6	0.340656	0.375
bckd-1A	-0.199377	0.375
N/A	-0.275982	0.374
unc-33	0.181079	0.374
glrx-21	-0.694788	0.373
N/A	-0.287894	0.373
adk-1	-0.15373	0.373
N/A	-0.419079	0.373
tads-1	0.258013	0.372
rpt-2	0.116553	0.372
sart-3	-0.389455	0.372
hxk-2	0.606546	0.372
N/A	-0.100722	0.372
mrps-15	-0.173544	0.372
N/A	-0.743924	0.372
pod-1	0.140995	0.372
nduf-6	0.691011	0.372
ymel-1	0.422845	0.371
ppm-1.A	0.137142	0.371
mdf-1	0.259493	0.371
mthf-1	-0.644899	0.371
hecd-1	-0.121987	0.371
tofu-6	-0.28808	0.371
tbc-2	-1.9189	0.37
N/A	-0.204755	0.37
N/A	0.341567	0.37
tomm-22	2.13974	0.37
clec-258	0.879743	0.37
N/A	-0.151678	0.37
kcmf-1	-1.89509	0.37
ehs-1	0.420417	0.369
djr-1.1	-0.171365	0.369
tgt-2	0.712929	0.369
tin-9.2	0.972482	0.369
mon-2	-0.391159	0.369
dli-1	-0.218386	0.369
N/A	1.85359	0.368
heh-1	-1.2139	0.368
ttr-3	0.372063	0.368
N/A	-1.64498	0.368
N/A	-1.80357	0.367
ctg-1	0.26574	0.367
N/A	0.814971	0.367
hpo-31	-0.25021	0.367
pas-6	-0.110225	0.367
N/A	1.26534	0.366
bca-2	-0.255632	0.366
N/A	0.120021	0.366
N/A	0.976883	0.366
N/A	-0.195319	0.365
bca-1	-0.47823	0.365
imb-1	0.447114	0.365
png-1	0.199755	0.364
sqd-1	0.237031	0.364
enpl-1	0.24133	0.364
nsun-5	0.256162	0.364
cyk-3	-2.09595	0.364
N/A	0.367769	0.364
mrpl-34	-1.77553	0.363
mlc-5	0.170084	0.363
N/A	0.29128	0.362
rab-6.2	3.21184	0.362
ndx-4	-0.746062	0.362
N/A	0.339973	0.361
cec-7	0.284019	0.361
N/A	-0.202327	0.361
nap-1	0.138275	0.361
isp-1	0.657043	0.361
N/A	0.661813	0.36
N/A	0.372623	0.36
N/A	0.458517	0.36
elpc-1	0.747428	0.36
mtrr-1	-0.280181	0.359
mag-1	0.242178	0.359
denn-4	0.734535	0.359
lip-1	0.4934	0.358
acox-1.1	0.269393	0.358
best-14	2.62236	0.358
N/A	-0.194852	0.358
lfi-1	0.345278	0.358
tag-307	-0.592907	0.358
N/A	0.25161	0.357
mrpl-37	0.480819	0.357
N/A	-0.333572	0.357
rpoa-49	-0.510851	0.357
N/A	0.325247	0.357
icln-1	-0.437584	0.357
lpr-3	0.496967	0.356
unc-27	0.220119	0.356
acs-2	-0.717153	0.355
ile-2	-1.55774	0.355
unc-43	-2.75778	0.355
N/A	0.543913	0.354
rpap-2	-0.212768	0.354
N/A	0.396498	0.354
pha-1	2.55441	0.352
lin-33	0.471814	0.352
N/A	0.353125	0.352
rnh-1.0	-0.226683	0.352
vms-1	0.266387	0.352
sago-2	-0.436146	0.352
npp-23	0.28285	0.352
letm-1	-0.639325	0.352
asg-2	0.439166	0.351
gfm-1	-0.228895	0.351
N/A	1.3399	0.351
del-6	0.571643	0.351
spp-3	0.617082	0.35
sym-1	0.493192	0.35
N/A	0.827122	0.35
asb-2	0.812122	0.35
N/A	-1.84359	0.35
N/A	-0.521691	0.349
cht-1	0.867509	0.349
N/A	-0.238371	0.349
N/A	1.7636	0.349
hrpl-1	0.253231	0.349
otub-4	2.40367	0.348
ttll-12	0.361914	0.348
cdc-42	0.692625	0.348
vps-18	-1.94004	0.348
smn-1	-0.389848	0.347
N/A	0.864694	0.347
mrps-17	0.166226	0.347
erh-1	0.83117	0.346
N/A	0.206783	0.346
N/A	-1.86123	0.345
N/A	0.227649	0.345
mrpl-18	2.28813	0.345
hpl-2	-0.341748	0.345
tpxl-1	0.300377	0.344
npp-19	0.57956	0.344
dnc-4	0.438263	0.344
tac-1	-0.193881	0.344
ubxn-4	2.26668	0.344
apa-2	0.284802	0.344
N/A	1.00817	0.344
acox-1.5	0.31531	0.344
unc-89	0.306218	0.344
cpna-2	0.503529	0.343
alh-8	-0.35353	0.343
N/A	0.255825	0.343
N/A	-1.76577	0.343
ndx-1	2.33034	0.342
N/A	0.413357	0.342
ftn-2	0.527619	0.342
N/A	0.260303	0.342
N/A	0.375806	0.341
gpb-1	0.283522	0.341
mdt-15	0.954066	0.34
vrk-1	0.346804	0.34
ssb-1	0.175156	0.34
rpl-19	-0.187248	0.34
N/A	0.340408	0.34
pfd-3	0.320479	0.34
gyf-1	0.275465	0.339
mzt-1	0.654267	0.339
wve-1	0.882866	0.339
egl-3	0.30186	0.338
N/A	-1.87939	0.338
N/A	-1.63482	0.338
efhd-1	0.422401	0.338
air-2	-1.64726	0.337
swsn-6	0.275274	0.336
cyc-2.1	0.128516	0.336
natc-3	-0.347941	0.336
mrps-31	0.109426	0.336
N/A	2.27838	0.335
cbp-1	-1.80703	0.335
sel-13	2.35232	0.335
trpp-6	0.258401	0.334
tnt-2	0.325573	0.334
N/A	-1.9451	0.334
N/A	0.473598	0.334
N/A	0.373845	0.334
npp-9	0.231779	0.334
top-1	0.338251	0.334
iscu-1	-0.310086	0.334
mrps-33	0.301623	0.334
psr-1	-1.73813	0.334
erh-2	0.252587	0.333
ttr-10	1.68272	0.333
dnj-15	2.23326	0.333
dhs-14	-0.193743	0.333
N/A	-0.948037	0.333
N/A	0.258685	0.332
taap-1	2.36565	0.332
rad-8	-1.69989	0.332
ubh-4	0.107596	0.332
dcr-1	0.301653	0.331
tnt-4	0.540715	0.331
repo-1	0.161768	0.33
ufd-2	-0.163608	0.33
rps-4	-0.161715	0.33
pak-1	-1.81665	0.33
hrpf-2	0.800831	0.33
ctg-2	0.654025	0.33
N/A	-0.134874	0.329
chd-7	0.543324	0.329
vps-51	-2.37498	0.329
dcn-1	0.214653	0.329
adr-1	-0.483777	0.329
smc-3	0.148889	0.328
dpy-11	-0.394576	0.328
N/A	-2.15525	0.328
N/A	0.235488	0.328
N/A	-0.237797	0.328
tnc-2	0.349469	0.328
nspd-4	1.6767	0.328
mak-2	0.552689	0.327
csn-4	-0.358923	0.327
N/A	0.496634	0.327
ndc-80	0.396818	0.327
eif-3.D	-0.117267	0.326
dnj-7	0.347291	0.326
iff-1	0.295191	0.326
unc-112	0.308841	0.326
rbd-1	-0.158083	0.326
N/A	0.786018	0.326
nspd-1	2.11155	0.325
exos-2	-0.316186	0.325
rga-4	2.19988	0.325
N/A	-0.212647	0.325
hpo-34	0.738979	0.325
N/A	0.30213	0.325
kin-1	0.554357	0.324
dnpp-1	-0.105827	0.324
dpy-27	2.56816	0.324
gcn-1	0.0782566	0.324
ifb-2	0.624217	0.324
N/A	0.195681	0.323
myo-2	0.312644	0.323
pghm-1	-2.0347	0.323
fkb-1	0.29861	0.323
rpb-9	0.250125	0.322
cash-1	0.270241	0.322
sor-3	2.24761	0.322
gst-19	2.75533	0.322
[truncated: 2,253 more rows]
