# Supplementary material for: The MAST kinase KIN-4 carries out mitotic entry functions of Greatwall in C. elegans
Source: EMBO J. 2025 Feb 17;44(7):1943–74. doi: 10.1038/s44318-025-00364-w (PMC11961639; doi:10.1038/s44318-025-00364-w)
Supplement: Supplementary file 8 — Source data Fig. 5 [file 44318_2025_364_MOESM8_ESM.zip › Figure 5/5C/F5 C - WT vs ∆kin-4 - phosphoproteins.xlsx]

## Sheet: Feuil1
WT - Cdk1 - Y15	∆kin-4 - Cdk1 - Y15			ani-2 WT	ani-2 ∆kin-4		PFK-1 WT	PFK-1 ∆kin-4		WT - ensa-1 DSG	∆kin-4 - ensa-1 DSG
9823.59	91700.6			1104.34	172.009		69763.5	2635.62		596.574	0
15401.9	39732.7			641.471	297.983		272558	4430.48		296.222	0
13599.3	29650			1751.97	166.977		263212	3595.92		379.5	0
23313.6	21477.5			733.976	431.65		408961	1334.55		403.474	0
