# Supplementary material for: The MAST kinase KIN-4 carries out mitotic entry functions of Greatwall in C. elegans
Source: EMBO J. 2025 Feb 17;44(7):1943–74. doi: 10.1038/s44318-025-00364-w (PMC11961639; doi:10.1038/s44318-025-00364-w)
Supplement: Supplementary file 8 — Source data Fig. 5 [file 44318_2025_364_MOESM8_ESM.zip › Figure 5/Online data acces figure 5 B-C.txt]

The mass spectrometry proteomics data have been deposited to the ProteomeXchange Consortium via the PRIDE {Perez-Riverol et al., 2022, #178040} partner repository with the dataset identifier PXD054396.
