# Supplementary material for: The MAST kinase KIN-4 carries out mitotic entry functions of Greatwall in C. elegans
Source: EMBO J. 2025 Feb 17;44(7):1943–74. doi: 10.1038/s44318-025-00364-w (PMC11961639; doi:10.1038/s44318-025-00364-w)
Supplement: Supplementary file 9 — Source data Fig. 6 [file 44318_2025_364_MOESM9_ESM.zip]

Archive with 12 entries (7 files):
- Figure 6/
- Figure 6/6B/
- Figure 6/6B/EMBOJ-2024-117214R_SourceDataForFigure6B.tiff
- Figure 6/6B/F6 B Raw blot.eps
- Figure 6/6B/Replicates/
- Figure 6/6B/Replicates/F 6.B BLOT REPLICATES.tiff
- Figure 6/6C/
- Figure 6/6C/EMBOJ-2024-117214R_SourceDataForFigure6C.eps
- Figure 6/6C/EMBOJ-2024-117214R_SourceDataForFigure6C.tiff
- Figure 6/6C/replicates/
- Figure 6/6C/replicates/F 6 C KIN-4 Variants  replicates.tiff
- Figure 6/6C/replicates/KIN-4 Variants Kinase Assay replicates.afdesign
