# Supplementary material for: The MAST kinase KIN-4 carries out mitotic entry functions of Greatwall in C. elegans
Source: EMBO J. 2025 Feb 17;44(7):1943–74. doi: 10.1038/s44318-025-00364-w (PMC11961639; doi:10.1038/s44318-025-00364-w)
Supplement: Supplementary file 10 — Source data Fig. 7 [file 44318_2025_364_MOESM10_ESM.zip]

Archive with 15 entries (11 files):
- Figure 7/
- Figure 7/7A/
- Figure 7/7A/Inter et kin4 en gris.tif
- Figure 7/7A/Inter et Kin4 Gris Gst pour kin4 rotated.tif
- Figure 7/7A/Inter et Kin4 Gris Gst pour kin4.tif
- Figure 7/7A/Inter et Kin4 Gris Pyr et P-Arpp19.tif
- Figure 7/7B/
- Figure 7/7B/Inter delta Gwl et Kin4 cdc25 - Copie.tif
- Figure 7/7B/Inter delta Gwl et Kin4 cdc25 et Ptyr.tif
- Figure 7/7B/Inter delta Gwl et Kin4 cdc25.tif
- Figure 7/7B/Inter delta Gwl et Kin4 P-Arpp19.tif
- Figure 7/7C/
- Figure 7/7C/CSF delta Gwl et Kin4 cdc25.tif
- Figure 7/7C/CSF delta Gwl et Kin4 Gwl Gst et B2.tif
- Figure 7/7C/CSF delta Gwl et Kin4 Pmapk pArpp PTyr.tif
