# Supplementary material for: The MAST kinase KIN-4 carries out mitotic entry functions of Greatwall in C. elegans
Source: EMBO J. 2025 Feb 17;44(7):1943–74. doi: 10.1038/s44318-025-00364-w (PMC11961639; doi:10.1038/s44318-025-00364-w)
Supplement: Supplementary file 11 — Source data Fig. 8 [file 44318_2025_364_MOESM11_ESM.zip]

Archive with 29 entries (20 files):
- Figure 8/
- Figure 8/8B/
- Figure 8/8B/F8 B RNAi multivulvae percentage.xlsx
- Figure 8/8C/
- Figure 8/8C/CTL/
- Figure 8/8C/CTL/10x_PH_ctrl_1-2-1cut.jpg
- Figure 8/8C/CTL/10x_PH_ctrl_1-2-1cut.tif
- Figure 8/8C/CTL/10x_PH_ctrl_1-2.tif
- Figure 8/8C/ensa-1/
- Figure 8/8C/ensa-1/10x_PH_ensa-3-1cut.jpg
- Figure 8/8C/ensa-1/10x_PH_ensa-3-1cut.tif
- Figure 8/8C/ensa-1/10x_PH_ensa-3.tif
- Figure 8/8C/kin-4/
- Figure 8/8C/kin-4/10x_PH_kin4-1.tif
- Figure 8/8C/kin-4/10x_PH_kin4-4-1CUT.jpg
- Figure 8/8C/kin-4/10x_PH_kin4-4-1CUT.tif
- Figure 8/8C/scale pic.jpg
- Figure 8/8C/sur-6/
- Figure 8/8C/sur-6/10x_PH_sur6_3-1CUT.jpg
- Figure 8/8C/sur-6/10x_PH_sur6_3-1CUT.tif
- Figure 8/8C/sur-6/10x_PH_sur6_3.tif
- Figure 8/8C/sur-6 kin-4/
- Figure 8/8C/sur-6 kin-4/sur-6_kin-4_10PH_1-1.jpg
- Figure 8/8C/sur-6 kin-4/sur-6_kin-4_10PH_1-1.tif
- Figure 8/8C/sur-6 kin-4/sur-6_kin-4_10PH_1.tif
- Figure 8/8C/sur6 ensa-1/
- Figure 8/8C/sur6 ensa-1/sur-6_ensa-1_10PH_1.tif
- Figure 8/8C/sur6 ensa-1/sur-6_ensa-1_10PH_1crop-1.jpg
- Figure 8/8C/sur6 ensa-1/sur-6_ensa-1_10PH_1crop-1.tif
