# Supplementary material for: The MAST kinase KIN-4 carries out mitotic entry functions of Greatwall in C. elegans
Source: EMBO J. 2025 Feb 17;44(7):1943–74. doi: 10.1038/s44318-025-00364-w (PMC11961639; doi:10.1038/s44318-025-00364-w)
Supplement: Supplementary file 11 — Source data Fig. 8 [file 44318_2025_364_MOESM11_ESM.zip › Figure 8/8B/F8 B RNAi multivulvae percentage.xlsx]

## Sheet: Multivulva RNAi raw
control	sur-6(RNAi)	ensa-1(RNAi)	kin-4(RNAi)	sur-6(RNAi) ; ensa-1(RNAi)	sur-6(RNAi) ; kin-4(RNAi)
39.3939	22.0339	77.9528	91.7431
51.5385	21.6418	80.198	100
50.495	14.8438	82.4561	87.4016
50.9434	21.2121	80.198	89.1667
52.459	17.4242	82.6923	95.9459
54.6667	22.9358	82.3529	98.3333
61.5385	25.8427	68.6275	84.507
50.5618	29.8507	92.3077	97.1429
62.8571	25.2427	95.1613	96.6102
40
45.0549	19.8413	70	88.8889
41.3793	17.5573	77.5701	65.6051
43.9024	25.4545	66.6667	76.9231
58.0357	27.0073	69.0476	78.8462
55.9633	16.8	72.8814	73.3333
47.8022	23.445	73.8462	82.6087	27.2727	23.8994
54.2553	24.5283	80.8989	88.1818	27.1429	22.1429
53.4351	21.2121	75.7353	83.3333	21.8045	21.5686
58.2418	21.6216	95.9016	87.0229	35	21.3115
45.4545	28.0702	77.8571	91.8182	23.2323	24.1935
56.0748	19.2661	76.1905	80.1418	25.2632	17.4603
